# Supplementary material for: Lipoarabinomannan mediates localized cell wall integrity during division in mycobacteria
Source: Nat Commun. 2024 Mar 11;15:2191. doi: 10.1038/s41467-024-46565-5 (PMC10928101; doi:10.1038/s41467-024-46565-5)
Supplement: Supplementary file 4 — Supplementary Dataset 1 [file 41467_2024_46565_MOESM4_ESM.xlsx]

## Sheet: Data S1
Supplementary Data 1	Statistical parameters for ANOVA and Tukey HSD Post-Hoc Test
Fig. 1e 30°C 7H10	ANOVA							Tukey post hoc
	WT	∆mptA	WT comp	D129A comp	F critical (95% CI)	F statistic	P value	Qcritical (95% CI):	3.6999
	"A"	"B"	"C"	"D"				Comparison:	A vs B	A vs C	A vs D	B vs C	B vs D	C vs D
	n = 8	n = 22	n = 14	n = 53	2.70251	17.0225	6.81877e-09	Q statistic:	3.8724	2.2312	4.7854	7.5688	0.8531	9.3313
								P value:	0.0365998	0.397486	0.0056884	0.0010053	0.899995	0.0010053
Fig. 1e 37°C 7H10	ANOVA							Tukey post hoc
	WT	∆mptA	WT comp	D129A comp	F critical (95% CI)	F statistic	P value	Qcritical (95% CI):	3.7448
	"A"	"B"	"C"	"D"				Comparison:	A vs B	A vs C	A vs D	B vs C	B vs D	C vs D
	n = 15	n = 15	n = 21	n = 9	2.76943	3.2448	0.0285862	Q statistic:	0.7496	3.2228	1.3645	4.0325	2.0137	1.2906
								P value:	0.899995	0.115503	0.745289	0.0301379	0.49043	0.774252
Fig. 1e 30°C LB	ANOVA							Tukey post hoc
	WT	∆mptA	WT comp	D129A comp	F critical (95% CI)	F statistic	P value	Qcritical (95% CI):	3.7247
	"A"	"B"	"C"	"D"				Comparison:	A vs B	A vs C	A vs D	B vs C	B vs D	C vs D
	n = 7	n = 16	n = 23	n = 26	2.7395	34.552	1.10745e-13	Q statistic:	8.2271	1.558	9.5155	9.3865	1.0185	11.8055
								P value:	0.0010053	0.668865	0.0010053	0.0010053	0.88058	0.0010053
Fig. 1e 37°C LB	ANOVA							Tukey post hoc
	WT	∆mptA	WT comp	D129A comp	F critical (95% CI)	F statistic	P value	Qcritical (95% CI):	3.6999
	"A"	"B"	"C"	"D"				Comparison:	A vs B	A vs C	A vs D	B vs C	B vs D	C vs D
	n = 9	n = 34	n = 22	n = 32	2.70251	52.4201	6.31949e-20	Q statistic:	14.4407	6.135	13.9663	10.9123	0.5834	10.2619
								P value:	0.0010053	0.0010053	0.0010053	0.0010053	0.899995	0.0010053
Fig. 2b	ANOVA							Tukey post hoc
	WT	∆mptA	WT comp	D129A comp	F critical (95% CI)	F statistic	P value	Qcritical (95% CI):	4.5293
	"A"	"B"	"C"	"D"				Comparison:	A vs B	A vs C	A vs D	B vs C	B vs D	C vs D
	n = 3	n = 3	n = 3	n = 3	4.06618	1.61187	0.261696	Q statistic:	1.1498	0.6334	2.2381	1.7832	1.0884	2.8715
								P value:	0.831825	0.899995	0.439716	0.602692	0.854037	0.253891
Fig. 2c	ANOVA							Tukey post hoc
	WT	∆mptA	WT comp	D129A comp	F critical (95% CI)	F statistic	P value	Qcritical (95% CI):	4.5293
	"A"	"B"	"C"	"D"				Comparison:	A vs B	A vs C	A vs D	B vs C	B vs D	C vs D
	n = 3	n = 3	n = 3	n = 3	4.06618	12.177	0.00237168	Q statistic:	3.043	5.3292	0.1418	8.3722	2.9012	5.4711
								P value:	0.216422	0.0227954	0.899995	0.0015894	0.247024	0.0198868
Fig. 2e	ANOVA							Tukey post hoc
	WT	∆mptA	WT comp	D129A comp	F critical (95% CI)	F statistic	P value	Qcritical (95% CI):	3.6487
	"A"	"B"	"C"	"D"				Comparison:	A vs B	A vs C	A vs D	B vs C	B vs D	C vs D
	n = 100	n = 100	n = 100	n = 100	2.62744	31.0143	4.99822e-18	Q statistic:	6.7058	1.1979	10.5348	7.9037	3.829	11.7327
								P value:	0.0010053	0.809905	0.0010053	0.0010053	0.0355071	0.0010053
Fig. 2f	ANOVA							Tukey post hoc
	WT	∆mptA	WT comp	D129A comp	F critical (95% CI)	F statistic	P value	Qcritical (95% CI):	3.6438
	"A"	"B"	"C"	"D"				Comparison:	A vs B	A vs C	A vs D	B vs C	B vs D	C vs D
	n = 174	n = 162	n = 111	n = 136	2.62029	15.5187	1.01177e-09	Q statistic:	5.0495	2.5654	6.4669	7.0035	1.624	8.2228
								P value:	0.0021795	0.267833	0.0010053	0.0010053	0.640898	0.0010053
Fig. 2h	ANOVA							Tukey post hoc
	WT	∆mptA	WT comp	D129A comp	F critical (95% CI)	F statistic	P value	Qcritical (95% CI):	4.5293
	"A"	"B"	"C"	"D"				Comparison:	A vs B	A vs C	A vs D	B vs C	B vs D	C vs D
	n = 3	n = 3	n = 3	n = 3	4.06618	112.869	6.91931e-07	Q statistic:	15.3642	3.3349	17.6559	18.6991	2.2917	20.9907
								P value:	0.0010053	0.163662	0.0010053	0.0010053	0.421324	0.0010053
Fig. 2i	ANOVA							Tukey post hoc
	WT	∆mptA	WT comp	D129A comp	F critical (95% CI)	F statistic	P value	Qcritical (95% CI):	4.5293
	"A"	"B"	"C"	"D"				Comparison:	A vs B	A vs C	A vs D	B vs C	B vs D	C vs D
	n = 3	n = 3	n = 3	n = 3	4.06618	16.1972	0.000925451	Q statistic:	7.6689	1.5347	7.6373	6.1342	0.0316	6.1026
								P value:	0.0027972	0.69257	0.0028712	0.0106645	0.899995	0.0109816
Fig. 2k	ANOVA							Tukey post hoc
	WT	∆mptA	WT comp	D129A comp	F critical (95% CI)	F statistic	P value	Qcritical (95% CI):	3.6493
	"A"	"B"	"C"	"D"				Comparison:	A vs B	A vs C	A vs D	B vs C	B vs D	C vs D
	n = 92	n = 94	n = 100	n = 100	2.62827	89.0775	1.01933e-43	Q statistic:	14.7169	1.5965	15.8472	16.6292	0.912	17.8189
								P value:	0.0010053	0.651935	0.0010053	0.0010053	0.899995	0.0010053
Fig. 2l	ANOVA							Tukey post hoc
	WT	∆mptA	WT comp	D129A comp	F critical (95% CI)	F statistic	P value	Qcritical (95% CI):	3.6465
	"A"	"B"	"C"	"D"				Comparison:	A vs B	A vs C	A vs D	B vs C	B vs D	C vs D
	n = 92	n = 94	n = 121	n = 158	2.62425	14.0771	8.54961e-09	Q statistic:	0.9963	1.755	6.1254	2.8285	5.0452	8.6592
								P value:	0.889818	0.589034	0.0010053	0.189437	0.0022465	0.0010053
Fig. 3c	ANOVA								Tukey post hoc
	WT	∆mptC	mptC OE	embC KD -ATC	embC KD +ATC	F critical (95% CI)	F statistic	P value	Qcritical (95% CI):	3.8722
	"A"	"B"	"C"	"D"	"E"				Comparison:	A vs B	A vs C	A vs D	A vs E	B vs C	B vs D	B vs E	C vs D	C vs E	D vs E
	n = 92	n = 100	n = 100	n = 100	n = 100	2.39025	61.7495	3.43039e-42	Q statistic:	3.6808	10.6441	4.5278	11.301	14.633	0.8652	15.304	15.4982	0.6711	16.1693
									P value:	0.071575	0.0010053	0.0126119	0.0010053	0.0010053	0.899995	0.0010053	0.0010053	0.899995	0.0010053
Fig. 3d	ANOVA								Tukey post hoc
	WT	∆mptC	mptC OE	embC KD -ATC	embC KD +ATC	F critical (95% CI)	F statistic	P value	Qcritical (95% CI):	3.8678
	"A"	"B"	"C"	"D"	"E"				Comparison:	A vs B	A vs C	A vs D	A vs E	B vs C	B vs D	B vs E	C vs D	C vs E	D vs E
	n = 92	n = 201	n = 119	n = 102	n = 187	2.38473	42.2779	9.24514e-32	Q statistic:	15.2884	15.8837	11.8791	16.6474	2.4264	1.7803	1.9246	3.6839	0.7257	3.3469
									P value:	0.0010053	0.0010053	0.0010053	0.0010053	0.426586	0.691033	0.633207	0.0707024	0.899995	0.125499
Fig. 5c	ANOVA							Tukey post hoc
	vector -Ace	vector +Ace	mptA OE -Ace	mptA OE +Ace	F critical (95% CI)	F statistic	P value	Qcritical (95% CI):	3.6487
	"A"	"B"	"C"	"D"				Comparison:	A vs B	A vs C	A vs D	B vs C	B vs D	C vs D
	n = 100	n = 100	n = 100	n = 100	2.62744	7.58402	6.07004e-05	Q statistic:	1.217	2.8933	6.3408	1.6764	5.1239	3.4475
								P value:	0.80237	0.173265	0.0010053	0.620268	0.0018618	0.071906
Fig. 5d	ANOVA							Tukey post hoc
	vector -Ace	vector +Ace	mptA OE -Ace	mptA OE +Ace	F critical (95% CI)	F statistic	P value	Qcritical (95% CI):	3.6459
	"A"	"B"	"C"	"D"				Comparison:	A vs B	A vs C	A vs D	B vs C	B vs D	C vs D
	n = 103	n = 105	n = 161	n = 118	2.62336	20.152	2.54539e-12	Q statistic:	1.7107	4.7198	5.208	6.6387	3.4663	10.7092
								P value:	0.606565	0.0050305	0.0014617	0.0010053	0.069284	0.0010053
Fig. 6e	ANOVA							Tukey post hoc
	mptA KD -ATC 2°	mptA KD +ATC 2°	mptA KD -ATC 3°	mptA KD +ATC 3°	F critical (95% CI)	F statistic	P value	Qcritical (95% CI):	3.6494
	"A"	"B"	"C"	"D"				Comparison:	A vs B	A vs C	A vs D	B vs C	B vs D	C vs D
	n = 86	n = 98	n = 100	n = 100	2.62839	39.571	2.83035e-22	Q statistic:	0.5462	3.5809	10.5519	4.2727	10.3496	14.6967
								P value:	0.899995	0.0567217	0.0010053	0.0142396	0.0010053	0.0010053
Fig. 6f	ANOVA							Tukey post hoc
	mptA KD -ATC 2°	mptA KD +ATC 2°	mptA KD -ATC 3°	mptA KD +ATC 3°	F critical (95% CI)	F statistic	P value	Qcritical (95% CI):	3.647
	"A"	"B"	"C"	"D"				Comparison:	A vs B	A vs C	A vs D	B vs C	B vs D	C vs D
	n = 86	n = 98	n = 102	n = 165	2.62486	10.4771	1.13189e-06	Q statistic:	0.0151	4.807	5.9505	4.9594	6.1881	0.6962
								P value:	0.899995	0.0040951	0.0010053	0.002802	0.0010053	0.899995
Fig. S1d	ANOVA							Tukey post hoc
	WT	∆mptA	WT comp	D129A comp	F critical (95% CI)	F statistic	P value	Qcritical (95% CI):	3.6487
	"A"	"B"	"C"	"D"				Comparison:	A vs B	A vs C	A vs D	B vs C	B vs D	C vs D
	n = 100	n = 100	n = 100	n = 100	2.62744	119.07	5.68944e-55	Q statistic:	22.9946	3.0813	16.4906	19.9134	6.504	13.4093
								P value:	0.0010053	0.13078	0.0010053	0.0010053	0.0010053	0.0010053
Fig. S1e	ANOVA							Tukey post hoc
	WT	∆mptA	WT comp	D129A comp	F critical (95% CI)	F statistic	P value	Qcritical (95% CI):	3.6455
	"A"	"B"	"C"	"D"				Comparison:	A vs B	A vs C	A vs D	B vs C	B vs D	C vs D
	n = 100	n = 112	n = 157	n = 135	2.62273	8.86425	9.83875e-06	Q statistic:	1.2322	5.0641	6.1787	3.8679	5.0518	1.4252
								P value:	0.796304	0.0021228	0.0010053	0.0326472	0.002194	0.719758
Fig. S4b	ANOVA						Tukey post hoc
	empty vector	mptC OE	D46A mptC OE	F critical (95% CI)	F statistic	P value	Qcritical (95% CI):	3.3314
	"A"	"B"	"C"				Comparison:	A vs B	A vs C	B vs C
	n = 100	n = 100	n = 100	3.02615	10.5436	3.76915e-05	Q statistic:	5.0554	1.0026	6.058
							P value:	0.0011863	0.73862	0.0010053
Fig. S4c	ANOVA						Tukey post hoc
	empty vector	mptC OE	D46A mptC OE	F critical (95% CI)	F statistic	P value	Qcritical (95% CI):	3.3254
	"A"	"B"	"C"				Comparison:	A vs B	A vs C	B vs C
	n = 218	n = 138	n = 109	3.01524	4.72863	0.00927084	Q statistic:	3.1363	3.939	0.9436
							P value:	0.0693376	0.0153493	0.762305
