# Supplementary material for: Lipoarabinomannan mediates localized cell wall integrity during division in mycobacteria
Source: Nat Commun. 2024 Mar 11;15:2191. doi: 10.1038/s41467-024-46565-5 (PMC10928101; doi:10.1038/s41467-024-46565-5)
Supplement: Supplementary file 6 — Source Data File [file 41467_2024_46565_MOESM6_ESM.xlsx]

## Sheet: Figure 1b
Figure 1b - anti-MptA

## Sheet: Figure 1c
Figure 1c - glycan stain

## Sheet: Figure 1e
Figure 1e - colony area
n=	8	22	14	53		15	15	21	9		7	16	23	26		9	34	22	32
	7H10 30deg					7H10 37deg					LB 30deg					LB 37deg
	mm^2					mm^2					mm^2					mm^2
	WT	∆mptA	∆mptA L5::mptA (WT)	∆mptA L5::mptA (D129A)		WT	∆mptA	∆mptA L5::mptA (WT)	∆mptA L5::mptA (D129A)		WT	∆mptA	∆mptA L5::mptA (WT)	∆mptA L5::mptA (D129A)		WT	∆mptA	∆mptA L5::mptA (WT)	∆mptA L5::mptA (D129A)
	9.316	24.77	18.271	12.736		16.744	11.729	6.895	12.951		3.934	3.157	2.104	0.348		8.562	0.021	4.32	0.084
	2.593	8.764	15.608	8.312		16.864	19.383	9.971	11.533		4.082	0.52	2.91	0.336		4.062	0.209	5.282	1.019
	16.213	16.386	19.009	15.796		11.344	33.538	12.35	16.576		12.779	0.205	3.234	0.219		5.021	0.144	3.146	0.078
	10.144	9.71	20.77	8.293		27.623	9.72	5.628	9.988		1.449	0.403	4.136	0.119		1.646	0.131	1.144	0.274
	20.448	4.566	19.208	8.258		12.419	35.292	12.534	19.067		2.452	0.191	4.67	0.223		1.692	0.119	1.504	0.583
	14.922	11.805	16.961	15.405		16.253	60.455	0.027	23.09		1.757	0.203	3.142	0.303		8.693	0.202	2.014	0.059
	17.529	8.296	16.639	7.043		15.691	9.828	12.591	8.932		4.484	0.811	1.547	0.012		9.181	0.383	2.712	0.025
	18.132	3.513	16.32	4.419		15.763	8.23	11.609	14.857			0.942	6.253	0.716		2.384	0.199	3.432	1.59
		8.365	6.789	10.628		22.949	13.143	11.16	11.255			0.538	4.591	0.839		1.254	0.143	1.967	0.184
		19.854	19.247	4.464		17.628	14.633	13.15				0.524	3.735	0.172			0.165	2.536	0.27
		5.844	16.703	10.62		16.357	16.216	5.26				0.358	5.317	0.088			0.166	2.157	0.012
		3.495	17.26	7.315		15.239	29.137	14.662				0.104	2.567	0.299			0.688	4.187	0.284
		5.173	16.351	3.125		16.364	9.04	10.995				0.172	3.547	0.096			0.403	1.224	0.702
		3.067	19.417	11.222		17.845	8.567	15.639				0.581	3.516	0.325			0.012	1.218	0.188
		22.994		2.137		24.848	8.896	13.993				0.531	5.52	0.413			0.303	3.971	0.123
		2.532		4.267				13.668				0.008	5.8	0.211			0.169	2.788	0.039
		5.443		8.803				7.225					1.15	0.076			0.277	3.686	0.121
		1.581		8.093				14.036					2.12	0.201			0.129	1.746	0.479
		3.464		4.11				14.386					5.182	0.221			0.419	0.417	0.943
		1.482		5.458				13.455					2.262	0.164			0.136	4.967	0.09
		7.051		7.485				17.225					4.194	0.141			0.206	1.551	0.596
		2.286		6.42									2.863	0.299			0.18	3.381	0.014
				1.987									5.352	0.329			0.549		0.039
				1.729										0.174			0.195		0.162
				4.452										0.018			0.159		0.166
				4.75										0.016			0.053		0.907
				4.499													0.116		0.28
				16.639													0.202		0.252
				10.733													0.115		0.025
				3.709													0.172		0.497
				5.01													0.217		0.225
				4.889													0.123		0.19
				10.618													0.307
				5.501													0.071
				11.971
				9.742
				6.572
				4.556
				7.773
				14.998
				8.41
				9.662
				2.567
				6.427
				16.06
				3.508
				7.722
				10.925
				5.154
				5.213
				4.767
				2.081
				8.502

## Sheet: Figure 2a
Figure 2a - 7H9 growth curve
OD 600nm	WT				∆mptA				∆mptA L5::mptA (WT)				∆mptA L5::mptA (D129A)
Time (hours)	average	standard error		Time (hours)	average	standard error		Time (hours)	average	standard error		Time (hours)	average	standard error
0	0.02	0		0	0.0133333	0.00333333		0	0.01	0		0	0.02	0
8.583	0.13	0.01		8.583	0.0766667	0.00333333		3.917	0.0233333	0.00333333		2.783	0.0333333	0.00333333
10.833	0.236667	0.0176383		10.833	0.133333	0.00881917		8.417	0.07	0.01		7.05	0.0666667	0.00333333
12.833	0.386667	0.0272845		12.833	0.176667	0.0218581		12.45	0.226667	0.0290593		12.467	0.223333	0.0185592
14.833	0.666667	0.0470225		14.833	0.436667	0.034801		14.417	0.343333	0.0409607		18.55	0.91	0.0608276
17.583	1.36667	0.0982061		17.583	0.88	0.127017		17.583	0.8	0.100167		21.333	1.68	0.189033
20.583	2.72	0.207846		20.583	1.27333	0.259829		20.05	1.52667	0.20955		23.383	3.2	0.534634
24	4.97667	0.288463		24	2.06667	0.272845		23.583	3.86667	0.37547		28.95	4.31667	0.0440959
32.417	4.11667	0.308671		32.417	3.01	0.198578		26.083	5.43333	0.533333		32.05	3.48333	0.15899
37.5	3.96667	0.216667		37.5	3.21667	0.418662		29.617	6.86	0.0305505		40.717	3	0.2
44.833	4.01667	0.109291		44.833	2.68333	0.405517		33.667	5.65	0.05		45.35	3	0.152753
59.083	3.76667	0.245515		59.083	2.56667	0.0440959		41.85	5.25	0.05		54.55	2.56667	0.272845
								47.667	5.3	0
								58.417	5.5	0.1

## Sheet: Figure 2b
Figure 2b - 7H9 doubling time
										growth curve data during exponential growth
											WT
										hours	rep 1	rep 2	rep 3
										8.583	0.15	0.12	0.12
										10.833	0.27	0.21	0.23
										12.833	0.44	0.35	0.37
										14.833	0.76	0.61	0.63
										17.583	1.56	1.24	1.3
										20.583	3.08	2.36	2.72
											∆mptA
										hours	rep 1	rep 2	rep 3
										8.583	0.08	0.08	0.07
										10.833	0.15	0.12	0.13
										12.833	0.15	0.16	0.22
										14.833	0.5	0.38	0.43
										17.583	0.88	0.66	1.1
										20.583	1.28	0.82	1.72
											∆mptA L5::mptA (WT)
										hours	rep 1	rep 2	rep 3
										8.417	0.06	0.06	0.09
										12.45	0.18	0.22	0.28
										14.417	0.28	0.33	0.42
										17.583	0.65	0.76	0.99
										20.05	1.26	1.38	1.94
										23.583	3.64	3.36	4.6
											∆mptA L5::mptA (D129A)
										hours	rep 1	rep 2	rep 3
										7.05	0.07	0.07	0.06
										12.467	0.26	0.2	0.21
										18.55	1.02	0.81	0.9
										21.333	2.04	1.6	1.4
										23.383	3.55	3.9	2.15
		y=ne^kt		n	e	k	t double	avg t double (hours)	std error
			WT	0.0172	2.71828	0.2539	2.73	2.71825	0.0228248
				0.014	2.71828	0.252	2.75058
				0.0134	2.71828	0.2592	2.67418
			∆mptA	0.0096	2.71828	0.2458	2.81996	2.85893	0.229337
				0.0129	2.71828	0.2117	3.2742
				0.0065	2.71828	0.2792	2.48262
			∆mptA L5::mptA (WT)	0.0062	2.71828	0.2677	2.58927	2.64076	0.0263512
				0.0075	2.71828	0.2609	2.65675
				0.0105	2.71828	0.259	2.67624
			∆mptA L5::mptA (D129A)	0.0131	2.71828	0.2376	2.91729	2.99208	0.0778815
				0.0114	2.71828	0.2381	2.91116
				0.0501	2.71828	0.2202	3.14781

## Sheet: Figure 2c
Figure 2c - CFU/mL
			CFU/mL
		Strain	replicate 1	replicate 2	replicate 2
		WT	6670000	4600000	13700000
		∆mptA	1200000	1770000	1940000
		∆mptA L5::mptA (WT)	14000000	25000000	21000000
		∆mptA L5::mptA (D129A)	10000000	8000000	6000000

## Sheet: Figure 2d WT
%%%%%%%%%%%%%%%%%%%%%%%%%%%%%%%%%%%%%%%%%%%%%%%%%%%%%%%%%%%%%%%%%%%%%%%%%%%%%%%%%%%%%%%%%%%%%%%%%%%%%%%%%%%%%%%%
Figure 2d - WT Oufti file
%%%%%%%%%%%%%%%%%%%%%%%%%%%%%%%%%%%%%%%%%%%%%%%%%%%%%%%%%%%%%%%%%%%%%%%%%%%%%%%%%%%%%%%%%%%%%%%%%%%%%%%%%%%%%%%%
# % This file contains Oufti suggested parameters for wildtype E. coli in LB
#
# %High-throughput
# outCsvFormat = 0
# csvFileEdit = 0
# runSerial = 0
#
# %Parallel Computation
# maxWorkers = 12
#
# %General
# algorithm = subpixel
# invertimage = 0
# interpoutline = 0
# interSigma = 0
#
#
# % Pixel-based parameters
# areaMin =250
# areaMax = 5000
# splitregions = 1
# displayW = 0
# wShedNum = 5800
#
#
# %Constraints (alg. subpixel)
# cellwidth = 15
# wspringconst = 0.1
# rigidity = 0.8
# rigidityB = 4
#
# % Image forces (alg. subpixel)
# imageforce = 7
# attrCoeff = 0.3
# repCoeff = 0.9
# neighRep = 9
# attrPower = 8
#
# %Contour fitting (alg. subpixel)
# fitDisplay = 0
# fitMaxIter = 120
# moveall = 0.3
# fitStep = 0.3
# fitStepM = .6
# fitCondition = 0
#
#
# %Mesh Creation
# fsmooth = 25
# roiBorder = 22.5
# noCellBorder = 1
# meshStep = 1
# getmesh = 1
#
# % Joining and splitting
# splitThreshold = 0.63
# joindist = 5
# joinangle = 0.2
# joindilate = 1
#
#
# %parameters added after Segmentation Module
# edgemode = 4
# erodeNum = 2
# openNum = 2
# invertimage = 0
# thresFactorM = 0.81497
# thresFactorF = 0.81497
# threshminlevel = 0.77143
# edgeSigmaL = 1
# valleythresh1 = 0
# valleythresh2 = 0.0001
# edgeSigmaV = 0.5
# crossthresh = 0.34
$ cellListN 5 24 11 13 18 19 25 14 28 17
$ shiftframes
% parameter values
frameNumber	ancestors	birthframe	box	descendants	divisions	mesh	length	area	polarity	signal0	spots	objects	cellId;
#1		1	747;871;84;172			774.912 773.219 772.069 770.923 770.389 770.125 769.889 769.8 769.758 769.723 769.75 769.82 769.908 769.935 769.948 769.973 770.044 770.167 770.233 770.211 770.077 769.876 769.765 769.729 769.713 769.687 769.648 769.588 769.597 769.74 769.818 769.902 770.104 770.302 770.493 770.722 770.991 771.293 771.644 772.049 772.575 773.014 773.368 773.621 773.819 774.083 774.358 774.653 775.024 775.375 775.…	129.929	1608.41	0				1
#1		1	893;496;69;101			918.542 919.978 921.848 923.058 924.066 924.779 925.535 926.334 927.157 927.94 928.654 929.276 929.908 930.562 931.047 931.496 931.943 932.331 932.606 932.927 933.269 933.595 933.919 934.165 934.531 934.882 934.968 935.122 935.406 935.607 935.888 936.304 936.497 936.612 936.831 937.032 937.168 937.259 937.322 937.412 937.692 937.9 937.99 938.145 938.168 938.258 938.36 938.447 938.525 938.469 938.…	56.46	631.048	0				2
#1		1	857;277;111;112			881.195 882.197 884.622 885.841 886.932 887.851 888.829 889.819 890.77 891.64 892.424 893.204 893.971 894.735 895.53 896.383 897.246 898.096 898.932 899.772 900.593 901.404 902.278 903.182 904.048 904.863 905.671 906.464 907.213 907.984 908.792 909.592 910.387 911.175 911.941 912.63 913.275 913.935 914.629 915.289 915.939 916.582 917.234 917.821 918.326 918.847 919.433 920.011 920.69 921.41 922.0…	87.5367	988.019	0				3
#1		1	1373;756;143;125			1493.18 1493.13 1492.12 1491.13 1490.13 1489.12 1488.1 1487.06 1486.01 1484.94 1483.85 1482.73 1481.58 1480.41 1479.21 1477.99 1476.72 1475.39 1474.05 1472.82 1471.7 1470.56 1469.45 1468.38 1467.39 1466.45 1465.51 1464.58 1463.7 1462.93 1462.31 1461.79 1461.43 1461.11 1460.61 1460 1459.52 1459.11 1458.69 1458.26 1457.81 1457.37 1456.88 1456.36 1455.76 1455.03 1454.28 1453.6 1452.94 1452.2 1451.35…	122.951	1472.86	0				4
#1		1	384;330;63;127			417.968 416.15 415.212 414.269 413.489 412.986 412.692 412.463 412.352 412.397 412.502 412.432 412.235 412.18 412.147 412.019 411.918 411.861 411.79 411.77 411.744 411.726 411.826 411.783 411.697 411.722 411.732 411.788 411.76 411.743 411.765 411.797 411.792 411.755 411.737 411.68 411.507 411.302 411.137 410.864 410.597 410.322 410.121 410.024 410.023 409.947 409.747 409.568 409.479 409.37 409.20…	81.6896	934.431	0				5
#2		2	489;256;120;97			513.185 513.404 514.873 516.251 517.433 518.538 519.546 520.523 521.523 522.521 523.451 524.413 525.372 526.343 527.298 528.198 529.108 530.07 530.997 531.961 532.964 533.958 534.93 535.921 536.945 537.927 538.954 540.009 540.967 541.891 542.875 543.813 544.675 545.551 546.462 547.394 548.276 549.112 549.971 550.931 551.873 552.753 553.58 554.427 555.245 556.119 557.014 557.85 558.623 559.479 560…	88.724	953.564	0				6
#2		2	843;373;88;145			871.489 869.979 868.814 867.749 866.971 866.527 866.235 866.058 865.917 865.787 865.747 865.792 865.834 865.937 866.158 866.316 866.378 866.441 866.61 866.891 867.322 867.755 868.197 868.693 869.08 869.419 869.742 870.128 870.538 870.898 871.167 871.376 871.627 871.983 872.366 872.615 872.737 872.782 872.757 872.728 872.786 872.659 872.438 872.412 872.383 872.217 871.895 871.69 871.506 871.401 87…	106.702	1279.09	0				7
#2		2	757;397;75;114			805.834 807.067 808.404 809.057 809.338 809.464 809.421 809.341 809.159 808.859 808.468 808.206 807.981 807.646 807.294 806.971 806.592 806.113 805.622 805.284 804.906 804.468 803.963 803.491 803.057 802.732 802.518 802.303 801.916 801.499 801.135 800.775 800.49 800.223 799.95 799.653 799.401 799.198 799.028 798.935 798.91 798.868 798.682 798.433 798.304 798.244 798.145 797.978 797.701 797.463 79…	71.5887	825.321	0				8
#2		2	965;330;72;148			991.153 990.293 988.628 988.347 988.31 988.343 988.363 988.517 988.823 989.185 989.559 989.991 990.457 990.848 991.237 991.628 992.073 992.534 993.03 993.49 993.749 993.902 994.214 994.611 995.028 995.41 995.703 995.999 996.368 996.712 996.953 997.079 997.214 997.361 997.445 997.532 997.68 997.787 997.843 998.015 998.119 998.181 998.317 998.423 998.59 998.879 999.092 999.185 999.213 999.253 999.2…	106.702	1293.75	0				9
#2		2	917;225;77;86			942.243 945.242 946.312 947.315 948.098 948.827 949.54 950.268 951.039 951.903 952.523 953.124 953.761 954.387 954.998 955.728 956.471 957.177 957.885 958.577 959.258 959.928 960.649 961.415 962.083 962.66 963.283 963.919 964.544 965.195 965.847 966.396 966.944 967.538 968.13 968.675 969.147 969.54 969.894 970.3 970.599 970.771 970.815 970.669 970.114 967.266 ;286.497 288.032 287.641 287.191 286.…	44.8551	511.184	0				10
#2		2	1020;53;72;125			1063.84 1063.26 1060.96 1059.65 1058.78 1057.97 1057.34 1056.91 1056.62 1056.32 1055.93 1055.51 1055.1 1054.79 1054.55 1054.21 1053.77 1053.41 1053.02 1052.63 1052.19 1051.7 1051.24 1050.77 1050.37 1050.02 1049.75 1049.5 1049.22 1048.85 1048.55 1048.23 1047.97 1047.85 1047.69 1047.48 1047.17 1046.84 1046.49 1046.2 1045.81 1045.19 1044.71 1044.21 1043.75 1043.36 1042.87 1042.67 1042.6 1042.55 1042…	83.7187	1002.14	0				11
#2		2	365;347;111;62			387.714 388.274 389.414 390.57 391.694 392.721 393.717 394.682 395.628 396.553 397.456 398.356 399.249 400.134 401.022 401.915 402.815 403.72 404.631 405.543 406.451 407.357 408.265 409.198 410.14 411.067 412.007 412.958 413.891 414.81 415.722 416.645 417.592 418.553 419.508 420.456 421.425 422.435 423.484 424.559 425.676 426.818 427.973 429.147 430.334 431.533 432.741 433.953 435.164 436.36 437.…	67.1781	737.224	0				12
#2		2	409;452;83;107			469.288 469.102 468.281 467.422 466.601 465.814 465.042 464.293 463.587 462.933 462.294 461.639 461.023 460.473 459.971 459.507 459.083 458.764 458.524 458.321 458.134 457.887 457.614 457.35 457.052 456.707 456.367 456.011 455.616 455.292 454.956 454.557 454.211 453.902 453.564 453.262 452.944 452.609 452.285 451.955 451.66 451.384 451.04 450.656 450.286 449.93 449.619 449.359 449.096 448.793 448…	70.2092	802.286	0				13
#2		2	244;476;91;90			268.488 270.655 272.038 273.14 274.156 275.038 275.96 276.879 277.69 278.534 279.281 279.969 280.685 281.471 282.263 282.989 283.658 284.316 284.923 285.548 286.15 286.815 287.645 288.388 289.131 289.946 290.794 291.621 292.467 293.302 294.091 294.899 295.799 296.611 297.406 298.209 299.003 299.808 300.557 301.269 301.915 302.54 303.232 303.941 304.639 305.397 306.227 307.045 307.809 308.493 309.…	58.3367	616.902	0				14
#2		2	293;636;92;92			360.536 357.692 356.455 355.394 354.472 353.608 352.795 352.047 351.351 350.625 349.913 349.223 348.548 347.871 347.158 346.357 345.536 344.764 344.044 343.267 342.53 341.791 341.055 340.398 339.742 339.106 338.523 338.012 337.26 336.413 335.688 334.994 334.245 333.464 332.71 331.987 331.241 330.476 329.683 328.897 328.13 327.471 326.834 326.184 325.482 324.736 323.971 323.252 322.581 321.886 321…	60.2108	671.939	0				15
#2		2	252;693;66;130			290.565 292.074 292.966 293.695 294.221 294.575 294.725 294.802 294.783 294.697 294.613 294.517 294.441 294.432 294.414 294.225 293.965 293.721 293.684 293.688 293.585 293.442 293.407 293.304 293.074 292.798 292.644 292.593 292.478 292.329 292.232 292.118 291.909 291.715 291.57 291.31 290.995 290.741 290.579 290.493 290.427 290.366 290.24 290.054 289.894 289.767 289.671 289.616 289.573 289.509 28…	84.9587	1012.16	0				16
#2		2	242;846;112;140			266.101 267.3 269.127 270.378 271.567 272.801 274.075 275.375 276.504 277.454 278.394 279.228 279.942 280.689 281.416 282.085 282.73 283.365 283.918 284.446 285.013 285.6 286.083 286.472 286.848 287.357 287.981 288.572 289.082 289.577 290.085 290.588 291.148 291.863 292.603 293.258 293.85 294.383 294.852 295.374 295.902 296.513 297.096 297.549 298.044 298.486 298.785 299.095 299.41 299.795 300.23…	111.258	1341.38	0				17
#2		2	379;738;82;86			403.636 406.04 407.534 408.777 409.815 410.81 411.789 412.659 413.453 414.25 415.058 415.853 416.629 417.395 418.155 418.911 419.622 420.287 420.89 421.539 422.297 423.072 423.821 424.506 425.198 425.874 426.473 427.08 427.785 428.509 429.106 429.608 430.168 430.724 431.222 431.763 432.323 432.92 433.532 434.11 434.654 435.217 435.752 436.231 436.699 437.228 437.594 437.773 437.639 435.341 ;798.7…	48.6505	558.739	0				18
#2		2	544;860;104;99			568.026 568.376 570.646 571.923 573.022 574.059 574.999 575.889 576.766 577.676 578.582 579.482 580.346 581.146 581.966 582.915 583.858 584.822 585.744 586.607 587.512 588.43 589.342 590.246 591.123 591.942 592.745 593.543 594.355 595.203 596.082 596.879 597.67 598.431 599.195 599.937 600.644 601.327 602.041 602.741 603.436 604.056 604.774 605.522 606.258 606.993 607.698 608.418 609.141 609.866 6…	75.4991	828.442	0				19
#2		2	633;981;121;99			657.736 660.541 661.881 662.988 663.958 664.867 665.738 666.573 667.383 668.205 668.924 669.627 670.368 671.112 671.888 672.591 673.342 674.1 674.94 675.82 676.589 677.361 678.076 678.815 679.673 680.524 681.361 682.205 683.062 683.944 684.812 685.717 686.638 687.486 688.327 689.171 689.944 690.785 691.636 692.453 693.262 694.048 694.79 695.591 696.393 697.233 698.019 698.769 699.568 700.388 701.…	97.8302	1152.49	0				20
#2		2	621;913;127;92			643.62 644.601 645.635 646.672 647.676 648.65 649.578 650.451 651.273 652.053 652.816 653.581 654.345 655.12 655.92 656.742 657.586 658.498 659.486 660.515 661.53 662.548 663.564 664.569 665.586 666.62 667.63 668.622 669.616 670.609 671.638 672.65 673.674 674.747 675.846 676.966 678.136 679.334 680.589 681.891 683.226 684.577 685.915 687.274 688.61 689.859 691.097 692.367 693.529 694.622 695.608 …	95.7811	1180.54	0				21
#2		2	756;641;73;134			785.371 787.246 788.358 789.194 790.108 790.945 791.486 791.758 792.057 792.165 792.15 792.039 791.893 791.84 791.965 792.16 792.243 792.267 792.32 792.411 792.543 792.704 792.826 792.922 793.097 793.33 793.531 793.669 793.801 793.994 794.209 794.44 794.695 794.91 795.129 795.435 795.759 796.067 796.331 796.552 796.838 797.218 797.642 798.092 798.453 798.709 799.041 799.479 799.883 800.213 800.56…	89.842	1081.47	0				22
#2		2	756;809;111;80			781.058 779.328 779.543 779.907 780.419 781.037 781.711 782.419 783.163 783.953 784.798 785.634 786.497 787.424 788.345 789.269 790.285 791.384 792.512 793.675 794.943 796.345 797.813 799.287 800.756 802.206 803.63 805.011 806.363 807.702 808.989 810.219 811.401 812.567 813.683 814.746 815.762 816.785 817.76 818.717 819.606 820.464 821.393 822.225 823.009 823.804 824.573 825.324 826.078 826.822 8…	72.8958	900.631	0				23
#2		2	1177;725;90;108			1201.28 1203.64 1205.07 1206.25 1207.31 1208.34 1209.32 1210.24 1211.15 1212.06 1212.94 1213.8 1214.64 1215.49 1216.35 1217.21 1218.03 1218.91 1219.89 1220.86 1221.81 1222.73 1223.66 1224.58 1225.53 1226.49 1227.45 1228.42 1229.33 1230.18 1230.94 1231.75 1232.53 1233.1 1233.5 1233.92 1234.39 1234.87 1235.37 1235.9 1236.41 1236.95 1237.59 1238.09 1238.44 1238.87 1239.35 1239.81 1240.23 1240.55 124…	75.9858	933.392	0				24
#2		2	1263;709;72;115			1294.64 1296.32 1297.55 1298.46 1299.4 1300.09 1300.46 1300.59 1300.7 1300.79 1300.85 1300.96 1301.11 1301.17 1301.07 1300.9 1300.81 1300.78 1300.73 1300.64 1300.56 1300.39 1300.17 1299.98 1299.83 1299.7 1299.55 1299.38 1299.28 1299.29 1299.31 1299.3 1299.31 1299.37 1299.46 1299.57 1299.66 1299.71 1299.77 1299.86 1300.05 1300.33 1300.6 1300.87 1301.25 1301.71 1302.25 1302.88 1303.57 1304.27 1304.…	73.38	896.21	0				25
#2		2	515;421;60;92			545.705 544.627 543.327 542.473 541.399 540.546 540.06 539.783 539.622 539.455 539.353 539.424 539.604 539.524 539.384 539.33 539.344 539.285 539.008 538.85 538.803 538.729 538.579 538.452 538.428 538.437 538.344 538.199 538.176 538.285 538.375 538.376 538.385 538.447 538.583 538.754 538.811 538.821 539.04 539.42 539.709 539.932 540.419 540.97 541.744 542.774 544.085 546.367 ;443.945 443.905 444.…	46.3462	509.659	0				26
#2		2	824;948;79;131			849.977 852.128 854.161 855.199 855.932 856.554 857.195 857.841 858.493 859.18 859.875 860.388 860.76 861.192 861.704 862.145 862.573 863.075 863.677 864.108 864.35 864.77 865.293 865.694 866.039 866.321 866.641 866.947 867.183 867.448 867.726 867.75 867.815 868.146 868.524 868.836 869.083 869.441 869.862 870.181 870.53 870.93 871.196 871.463 871.694 871.977 872.162 872.326 872.469 872.666 873.04…	88.9102	1099.06	0				27
#2		2	982;576;96;80			1054.72 1055 1054.63 1054.18 1053.69 1053.11 1052.26 1051.18 1050.11 1049.02 1047.89 1046.76 1045.64 1044.56 1043.54 1042.54 1041.61 1040.74 1039.88 1039.02 1038.17 1037.38 1036.62 1035.86 1035.12 1034.36 1033.59 1032.84 1032.09 1031.37 1030.68 1029.99 1029.29 1028.62 1027.95 1027.31 1026.71 1026.14 1025.57 1024.96 1024.29 1023.58 1022.82 1022.08 1021.33 1020.56 1019.79 1019.03 1018.23 1017.37 10…	58.6176	681.226	0				28
#2		2	1028;567;79;85			1081.58 1078.41 1077.23 1076.3 1075.42 1074.55 1073.77 1072.98 1072.17 1071.31 1070.51 1069.75 1069.03 1068.31 1067.6 1066.93 1066.24 1065.55 1064.85 1064.12 1063.37 1062.71 1062.08 1061.41 1060.75 1060.13 1059.42 1058.7 1058 1057.35 1056.78 1056.25 1055.63 1054.91 1054.21 1053.64 1053.13 1052.74 1052.52 1052.25 1051.81 1051.32 1051.52 1051.74 1052.04 1052.66 1054.33 1054.55 1054.73 ;591.523 589.…	47.1488	517.718	0				29
#3		3	827;582;80;101			881.727 883.598 884.177 884.312 884.299 884.105 883.866 883.573 883.191 882.561 882.019 881.426 880.77 880.16 879.617 879.034 878.361 877.683 877.065 876.471 875.881 875.349 874.818 874.306 873.778 873.347 872.907 872.435 871.983 871.581 871.104 870.638 870.238 869.786 869.329 868.868 868.352 867.839 867.386 866.94 866.53 866.149 865.722 865.28 864.855 864.512 864.176 863.795 863.446 863.029 862.…	61.42	700.507	0				30
#3		3	455;784;102;115			480.755 484.209 485.243 486.223 487.182 487.939 488.601 489.31 489.933 490.578 491.17 491.713 492.352 492.952 493.385 493.928 494.612 495.233 495.674 496.161 496.718 497.253 497.845 498.48 499.047 499.584 500.163 500.788 501.393 501.938 502.516 503.084 503.692 504.299 504.826 505.394 505.923 506.423 506.912 507.535 508.149 508.524 508.878 509.427 510.055 510.715 511.24 511.618 512.107 512.692 513…	84.6987	987.61	0				31
#3		3	612;824;66;141			639.543 642.552 643.462 644.192 644.95 645.578 646.141 646.692 647.1 647.404 647.658 647.951 648.152 648.276 648.439 648.689 648.919 649.064 649.211 649.377 649.519 649.651 649.799 650.034 650.298 650.497 650.689 650.887 651.035 651.171 651.336 651.445 651.492 651.66 651.771 651.791 651.87 652.062 652.32 652.567 652.709 652.752 652.824 653.01 653.185 653.328 653.565 653.689 653.717 653.867 654.11…	97.095	1155.81	0				32
#3		3	537;983;125;97			561.63 563.948 565.548 566.679 567.678 568.505 569.3 570.106 570.916 571.685 572.486 573.238 573.917 574.581 575.268 575.938 576.638 577.346 578.112 578.82 579.507 580.269 581.065 581.891 582.648 583.402 584.161 584.925 585.79 586.648 587.447 588.219 588.966 589.677 590.414 591.221 592.049 592.876 593.69 594.466 595.221 595.978 596.672 597.377 598.093 598.759 599.444 600.086 600.697 601.389 602.1…	98.9698	1140.8	0				33
#3		3	1346;678;76;143			1373.12 1376.05 1376.61 1377.08 1377.76 1378.56 1379.52 1380.37 1381.11 1381.67 1382.04 1382.26 1382.44 1382.59 1382.73 1382.88 1383.03 1383.09 1383.08 1383.16 1383.43 1383.6 1383.62 1383.72 1383.93 1384.12 1384.25 1384.4 1384.7 1384.96 1385.08 1385.18 1385.36 1385.58 1385.83 1386.1 1386.34 1386.65 1386.95 1387.12 1387.11 1387.01 1387.1 1387.36 1387.59 1387.72 1387.82 1388 1388.13 1388.21 1388.28…	100.604	1289.42	0				34
#3		3	1092;485;75;113			1140.67 1141.08 1142.5 1143.57 1144.11 1144.35 1144.39 1144.23 1143.99 1143.71 1143.4 1143.04 1142.61 1142.41 1142.21 1141.89 1141.64 1141.16 1140.56 1140.15 1139.71 1139.23 1138.62 1138.07 1137.64 1137.28 1136.9 1136.51 1136.06 1135.63 1135.41 1135.28 1135.11 1134.84 1134.63 1134.31 1134.06 1133.88 1133.62 1133.34 1133.12 1132.83 1132.55 1132.2 1131.71 1131.33 1131.06 1130.78 1130.54 1130.24 112…	70.3757	839.58	0				35
#3		3	1375;576;117;90			1398.36 1399.1 1400.47 1401.76 1402.96 1404.05 1405.08 1406.09 1407.11 1408.09 1409.06 1410.03 1411.02 1412.02 1413.04 1414.03 1414.97 1415.94 1416.96 1417.95 1418.89 1419.83 1420.81 1421.78 1422.72 1423.68 1424.67 1425.69 1426.7 1427.69 1428.64 1429.56 1430.47 1431.37 1432.22 1433.09 1434.02 1434.96 1435.9 1436.86 1437.83 1438.76 1439.72 1440.66 1441.59 1442.54 1443.5 1444.43 1445.29 1446.1 1447…	79.488	945.448	0				36
#3		3	914;382;91;109			974.935 973.35 972.195 971.042 970.29 969.909 969.621 969.537 969.618 969.667 969.635 969.503 969.306 969.053 968.697 968.314 967.835 967.255 966.797 966.364 965.919 965.456 964.99 964.642 964.322 963.96 963.746 963.577 963.399 963.219 963.115 962.804 962.328 961.731 960.966 960.197 959.513 958.852 958.156 957.407 956.662 955.892 955.262 954.588 953.928 953.444 952.849 952.167 951.403 950.685 949…	74.4637	900.507	0				37
#3		3	1037;200;71;93			1062.52 1064.78 1066.28 1067.27 1068.05 1068.73 1069.47 1070.13 1070.77 1071.34 1071.84 1072.29 1072.84 1073.31 1073.72 1074.15 1074.64 1075.2 1075.81 1076.32 1076.72 1077.32 1078.04 1078.59 1079.13 1079.68 1080.18 1080.58 1080.97 1081.32 1081.46 1081.62 1082.01 1082.17 1082.31 1082.52 1082.78 1083.07 1083.32 1083.53 1083.81 1084.15 1084.47 1084.56 1084.76 1084.96 1084.97 1084.59 1084.09 1083.23 …	50.8484	605.169	0				38
#3		3	1390;231;63;112			1418.52 1416.68 1415.68 1414.97 1414.41 1414.08 1413.96 1413.79 1413.62 1413.52 1413.46 1413.59 1413.8 1413.89 1413.97 1414.15 1414.33 1414.51 1414.68 1414.79 1414.84 1414.94 1415.17 1415.34 1415.39 1415.44 1415.57 1415.67 1415.65 1415.74 1415.91 1416 1415.94 1415.81 1415.73 1415.73 1415.85 1416.03 1415.95 1415.73 1415.54 1415.29 1415 1414.8 1414.76 1414.77 1414.7 1414.6 1414.5 1414.5 1414.52 141…	67.6136	819.623	0				39
#3		3	1026;888;130;116			1048.71 1048.88 1050.39 1051.68 1052.79 1053.98 1055.18 1056.26 1057.34 1058.42 1059.43 1060.44 1061.44 1062.43 1063.39 1064.31 1065.21 1066.06 1066.92 1067.84 1068.79 1069.72 1070.55 1071.37 1072.28 1073.2 1074.05 1074.87 1075.74 1076.61 1077.39 1078.07 1078.67 1079.29 1079.98 1080.72 1081.49 1082.24 1082.95 1083.63 1084.3 1085.04 1085.87 1086.68 1087.53 1088.49 1089.36 1090.14 1090.96 1091.85 1…	106.779	1198.1	0				40
#4		4	370;533;101;97			446.801 448.311 447.896 447.361 446.727 446.04 445.3 444.547 443.847 443.166 442.522 441.783 441.081 440.439 439.786 439.11 438.484 437.848 437.32 436.767 436.171 435.511 434.842 434.186 433.562 432.892 432.214 431.571 430.902 430.253 429.547 428.816 428.075 427.349 426.561 425.802 424.957 424.108 423.383 422.664 421.947 421.259 420.508 419.749 418.957 418.125 417.294 416.426 415.551 414.718 413.…	70.4974	796.156	0				41
#4		4	407;651;111;94			493.132 494.116 494.728 494.423 493.94 493.29 492.587 491.898 491.235 490.548 489.807 488.978 488.189 487.382 486.591 485.838 485.101 484.349 483.505 482.64 481.885 481.098 480.285 479.48 478.659 477.782 476.879 475.999 475.161 474.32 473.463 472.574 471.668 470.773 469.859 469.044 468.229 467.376 466.562 465.766 464.949 464.098 463.207 462.315 461.364 460.36 459.358 458.343 457.353 456.435 455.5…	75.3178	881.165	0				42
#4		4	614;786;95;106			641.791 643.877 645.386 646.211 647.024 647.8 648.394 648.772 648.898 649.086 649.302 649.506 649.701 649.983 650.21 650.408 650.632 650.909 651.272 651.713 652.218 652.726 653.204 653.711 654.231 654.724 655.266 655.848 656.378 656.845 657.26 657.667 658.159 658.717 659.29 659.904 660.524 661.136 661.74 662.352 662.921 663.468 663.978 664.509 665.056 665.63 666.219 666.937 667.699 668.439 669.18…	74.4198	856.935	0				43
#4		4	595;962;62;112			628.638 628.918 630.541 631.59 632.614 633.417 633.957 634.22 634.283 634.237 634.179 633.941 633.672 633.494 633.34 633.185 633.047 632.889 632.701 632.39 632.11 632.056 631.952 631.732 631.555 631.453 631.391 631.358 631.315 631.336 631.392 631.396 631.34 631.285 631.279 631.309 631.354 631.403 631.457 631.485 631.503 631.608 631.792 631.873 631.795 631.755 631.789 631.782 631.734 631.763 631.9…	67.2247	801.594	0				44
#4		4	1190;452;67;149			1220.23 1219.05 1217.55 1216.62 1215.63 1214.62 1213.86 1213.38 1213.19 1213.16 1213.31 1213.52 1213.62 1213.68 1213.83 1214.06 1214.23 1214.32 1214.34 1214.29 1214.25 1214.26 1214.32 1214.37 1214.43 1214.53 1214.63 1214.66 1214.72 1214.92 1215.19 1215.37 1215.48 1215.6 1215.75 1215.94 1216.17 1216.39 1216.49 1216.5 1216.57 1216.62 1216.57 1216.51 1216.55 1216.7 1216.89 1217.02 1216.97 1216.85 12…	103.274	1265.69	0				45
#4		4	1154;128;80;150			1179.97 1181.98 1183.66 1184.8 1185.7 1186.53 1187.35 1188.1 1188.86 1189.46 1189.96 1190.52 1191.09 1191.72 1192.28 1192.75 1193.28 1193.77 1194.29 1194.7 1195.16 1195.55 1195.94 1196.35 1196.75 1197.25 1197.72 1198.16 1198.59 1199.12 1199.62 1200.06 1200.44 1200.81 1201.28 1201.77 1202.16 1202.41 1202.75 1203.06 1203.29 1203.54 1203.79 1204.12 1204.42 1204.7 1205.03 1205.38 1205.65 1205.91 1206…	108.847	1296.8	0				46
#4		4	1412;167;108;67			1496.85 1495.47 1493.81 1492.54 1491.38 1490.34 1489.4 1488.46 1487.5 1486.55 1485.66 1484.76 1483.86 1482.97 1482.09 1481.2 1480.35 1479.48 1478.6 1477.74 1476.86 1475.93 1474.99 1474.08 1473.17 1472.26 1471.35 1470.45 1469.58 1468.7 1467.83 1466.97 1466.12 1465.29 1464.47 1463.65 1462.82 1461.97 1461.11 1460.24 1459.36 1458.47 1457.55 1456.63 1455.68 1454.73 1453.76 1452.78 1451.8 1450.82 1449.…	63.7234	780.682	0				47
#4		4	643;24;117;74			736.714 736.648 735.665 734.673 733.68 732.687 731.691 730.695 729.698 728.7 727.705 726.714 725.727 724.745 723.772 722.807 721.849 720.889 719.926 718.964 718.009 717.057 716.089 715.1 714.1 713.09 712.081 711.076 710.082 709.1 708.116 707.127 706.14 705.168 704.208 703.247 702.301 701.379 700.491 699.633 698.799 697.991 697.216 696.451 695.689 694.942 694.176 693.421 692.663 691.93 691.19 690.…	75.7215	877.737	0				48
#4		4	146;906;93;78			171.281 168.977 169.083 169.296 169.614 170.125 170.73 171.292 171.905 172.622 173.4 174.268 175.139 175.922 176.733 177.63 178.47 179.268 180.062 180.904 181.731 182.578 183.419 184.219 184.997 185.836 186.764 187.721 188.708 189.8 190.905 192.028 193.094 194.143 195.222 196.245 197.208 198.144 199.131 200.13 201.057 201.992 202.945 203.935 204.927 205.935 206.972 208.016 209.032 210.108 211.226…	53.3839	607.889	0				50
#4		4	52;530;90;118			79.7829 77.3265 76.0515 75.4028 75.0092 74.7525 74.7388 74.7199 74.9286 75.3366 75.7474 76.0964 76.5042 77.0036 77.3983 77.6311 77.7626 78.1408 78.537 78.6937 78.8031 79.093 79.4629 79.8429 80.3269 80.8011 81.2816 81.7789 82.2106 82.4623 82.8077 83.3038 83.6099 83.91 84.4153 84.8996 85.3706 85.8187 86.5058 87.2699 87.8649 88.5495 89.2735 89.8702 90.541 91.2419 91.8697 92.4423 93.0294 93.6844 94.2…	81.0609	940.753	0				51
#4		4	731;616;85;102			785.036 787.008 788.196 789.108 789.625 790.119 790.607 791.11 791.335 791.453 791.526 791.545 791.652 791.821 792.022 792.202 792.3 792.434 792.615 792.6 792.551 792.54 792.437 792.36 792.094 791.607 790.835 789.961 789.031 788.109 787.2 786.272 785.478 784.667 783.782 782.961 782.11 781.332 780.48 779.648 778.829 778.053 777.291 776.552 775.797 775.041 774.337 773.613 772.874 772.113 771.31 770…	67.0952	784.031	0				52
#4		4	494;497;128;69			516.979 517.764 519.095 520.421 521.611 522.71 523.735 524.686 525.61 526.593 527.573 528.544 529.505 530.458 531.435 532.442 533.44 534.461 535.502 536.566 537.61 538.621 539.631 540.655 541.616 542.53 543.42 544.338 545.214 546.058 546.897 547.689 548.47 549.225 549.999 550.791 551.574 552.37 553.185 554.004 554.819 555.63 556.443 557.257 558.069 558.891 559.735 560.61 561.511 562.439 563.406 5…	84.7372	978.576	0				53
#4		4	184;462;75;129			224.04 226.61 227.386 228.096 228.919 229.689 230.313 230.64 230.979 231.336 231.716 232.167 232.708 233.136 233.434 233.634 233.813 233.964 234.059 234.154 234.237 234.286 234.271 234.26 234.469 234.637 234.572 234.488 234.42 234.354 234.372 234.499 234.68 234.758 234.718 234.685 234.688 234.684 234.646 234.529 234.373 234.32 234.438 234.5 234.548 234.899 235.395 235.712 235.973 236.267 236.321 …	87.6504	1102.47	0				54
#5		5	564;627;99;116			589.747 587.528 587.015 587.181 587.515 587.921 588.408 588.895 589.361 589.798 590.278 590.685 591.174 591.701 592.262 592.763 593.199 593.583 593.974 594.545 595.15 595.726 596.239 596.656 597.055 597.531 598.049 598.589 599.085 599.67 600.24 600.827 601.434 601.968 602.512 603.097 603.725 604.382 605.072 605.761 606.378 606.877 607.44 608.038 608.563 609.06 609.554 610.082 610.704 611.342 611.…	82.6419	941.935	0				55
#5		5	501;700;95;105			570.633 572.623 572.955 573.104 572.751 572.396 571.979 571.452 570.832 570.181 569.515 568.884 568.228 567.484 566.717 565.942 565.2 564.55 563.961 563.3 562.64 561.977 561.301 560.64 559.97 559.278 558.651 558.063 557.436 556.841 556.271 555.637 554.93 554.242 553.591 553.002 552.396 551.735 551.029 550.356 549.678 549.029 548.383 547.776 547.238 546.633 546.079 545.516 544.896 544.223 543.611 …	72.6706	853.433	0				56
#5		5	599;743;73;73			645.87 646.493 648.068 648.805 649.183 649.284 649.091 648.685 648.234 647.765 647.233 646.598 645.911 645.228 644.525 643.779 642.983 642.174 641.351 640.498 639.635 638.771 637.88 636.971 636.09 635.199 634.279 633.366 632.514 631.611 630.649 629.633 628.674 627.66 626.561 625.255 623.272 622.887 ;792.719 792.209 790.549 789.229 788.013 786.853 785.763 784.735 783.705 782.665 781.641 780.665 77…	36.3569	368.982	0				57
#5		5	619;735;113;117			644.427 647.765 648.784 649.679 650.464 651.218 651.94 652.632 653.336 654.065 654.942 655.685 656.355 657.021 657.724 658.411 659.124 659.808 660.509 661.26 662.05 662.83 663.581 664.331 665.026 665.706 666.412 667.104 667.808 668.519 669.202 669.842 670.523 671.292 672.088 672.877 673.693 674.551 675.418 676.299 677.207 678.13 679.047 679.92 680.784 681.597 682.398 683.2 683.996 684.788 685.566…	95.6417	1166.29	0				58
#5		5	807;845;135;96			830.904 831.93 833.771 835.118 836.298 837.525 838.685 839.775 840.758 841.65 842.494 843.327 844.082 844.955 845.837 846.636 847.455 848.33 849.198 850.036 850.846 851.663 852.529 853.398 854.267 855.146 856.06 856.937 857.773 858.609 859.476 860.341 861.201 862.065 862.931 863.831 864.713 865.554 866.413 867.275 868.138 868.975 869.83 870.701 871.635 872.577 873.498 874.417 875.329 876.23 877.1…	98.9876	1186.67	0				59
#5		5	941;769;74;113			984.901 983.664 981.709 980.731 979.752 978.878 978.319 977.873 977.511 977.295 977.345 977.493 977.444 977.332 977.177 977.052 976.962 976.905 976.834 976.794 976.723 976.53 976.303 976.147 975.949 975.76 975.583 975.372 975.103 974.759 974.499 974.306 974.045 973.718 973.461 973.201 972.836 972.468 972.115 971.705 971.304 970.895 970.49 970.037 969.74 969.423 969.063 968.76 968.457 968.09 967.7…	70.6013	829.533	0				60
#5		5	862;546;68;155			894.742 893.89 891.994 890.943 890.058 889.461 889.144 888.893 888.62 888.398 888.283 888.216 888.117 888.081 887.961 887.747 887.556 887.363 887.207 887.101 886.962 886.851 886.692 886.511 886.363 886.277 886.144 885.908 885.787 885.672 885.613 885.535 885.407 885.345 885.346 885.387 885.543 885.582 885.597 885.507 885.459 885.592 885.633 885.594 885.628 885.661 885.537 885.509 885.551 885.629 8…	111.364	1341.59	0				61
#5		5	674;574;116;67			766.563 765.006 763.271 761.923 760.699 759.555 758.576 757.616 756.694 755.85 755.035 754.256 753.515 752.773 752.045 751.34 750.659 749.996 749.307 748.625 747.932 747.23 746.518 745.786 745.033 744.251 743.437 742.579 741.681 740.755 739.816 738.86 737.867 736.854 735.852 734.85 733.838 732.833 731.832 730.83 729.852 728.874 727.886 726.917 725.945 724.965 723.999 723.046 722.102 721.165 720.2…	73.1601	883.319	0				62
#5		5	1111;454;132;61			1133.81 1134.24 1135.19 1136.13 1137.05 1137.96 1138.89 1139.83 1140.8 1141.8 1142.83 1143.88 1144.95 1146.03 1147.1 1148.17 1149.21 1150.23 1151.23 1152.2 1153.16 1154.11 1155.06 1156.01 1156.97 1157.94 1158.91 1159.9 1160.91 1161.93 1162.97 1164.03 1165.09 1166.15 1167.21 1168.27 1169.3 1170.33 1171.33 1172.31 1173.28 1174.23 1175.17 1176.09 1177.01 1177.94 1178.89 1179.84 1180.82 1181.81 1182.…	87.1145	1026.42	0				63
#5		5	988;520;77;103			1013.68 1017.18 1018.28 1019.12 1019.85 1020.62 1021.36 1022.03 1022.61 1023.06 1023.47 1023.94 1024.52 1025.11 1025.7 1026.29 1026.8 1027.33 1027.93 1028.57 1029.18 1029.72 1030.22 1030.73 1031.28 1031.77 1032.28 1032.81 1033.38 1033.95 1034.29 1034.6 1034.98 1035.39 1035.74 1035.94 1036.04 1036.32 1036.66 1037 1037.25 1037.44 1037.69 1037.97 1038.16 1038.32 1038.54 1038.81 1039.09 1039.35 1039.…	61.4357	712.039	0				64
#5		5	1295;730;64;101			1329.13 1327.97 1326.13 1325.03 1324.06 1323.22 1322.67 1322.28 1321.87 1321.61 1321.51 1321.41 1321.26 1321.02 1320.8 1320.68 1320.64 1320.53 1320.4 1320.26 1320.06 1319.82 1319.7 1319.5 1319.29 1319.15 1319.03 1318.98 1318.91 1318.8 1318.78 1318.85 1318.84 1318.73 1318.63 1318.59 1318.62 1318.64 1318.63 1318.54 1318.46 1318.44 1318.35 1318.25 1318.2 1318.23 1318.36 1318.51 1318.64 1318.9 1319.3…	56.2726	701.519	0				65
#5		5	1340;181;122;145			1364.77 1367.51 1368.92 1370.06 1371.02 1371.9 1372.73 1373.56 1374.35 1375.14 1375.91 1376.7 1377.45 1378.2 1378.94 1379.61 1380.24 1380.88 1381.57 1382.26 1382.96 1383.67 1384.37 1385.02 1385.63 1386.27 1386.91 1387.59 1388.3 1389.01 1389.69 1390.42 1391.15 1391.93 1392.66 1393.37 1394.07 1394.76 1395.48 1396.21 1396.88 1397.51 1398.19 1398.94 1399.64 1400.28 1400.87 1401.43 1402.04 1402.69 140…	120.628	1435.39	0				66
#5		5	1351;105;89;104			1415 1416.05 1417.42 1417.3 1416.99 1416.62 1416.21 1415.72 1415.16 1414.63 1414.13 1413.6 1412.99 1412.33 1411.69 1411.12 1410.53 1409.95 1409.45 1408.91 1408.43 1407.96 1407.38 1406.73 1406.09 1405.41 1404.7 1404.01 1403.26 1402.67 1402.2 1401.67 1401.09 1400.56 1400.05 1399.61 1399.24 1398.83 1398.43 1397.98 1397.44 1396.87 1396.27 1395.63 1395.1 1394.67 1394.22 1393.66 1393.05 1392.48 1392.03…	68.5113	760.282	0				67
#5		5	1440;107;75;195			1484.62 1482.79 1481.53 1480.77 1479.93 1478.98 1478.25 1477.7 1477.12 1476.61 1476.22 1475.81 1475.3 1474.87 1474.53 1474.27 1474.08 1473.87 1473.62 1473.29 1472.9 1472.62 1472.35 1472.13 1471.99 1471.81 1471.57 1471.34 1471.1 1470.89 1470.73 1470.56 1470.33 1470 1469.57 1469.07 1468.71 1468.4 1467.93 1467.56 1467.18 1466.74 1466.31 1466.03 1465.79 1465.49 1465.17 1464.96 1464.91 1464.85 1464.71…	155.358	1962.8	0				68
#5		5	701;70;86;114			755.895 758.18 759.399 760.321 761.171 761.718 762.115 762.46 762.787 763.045 763.214 763.313 763.483 763.558 763.518 763.485 763.409 763.218 763.009 762.847 762.656 762.472 762.312 762.042 761.76 761.492 761.14 760.754 760.363 759.874 759.318 758.736 758.186 757.587 756.893 756.244 755.606 754.967 754.357 753.742 753.166 752.552 751.932 751.346 750.796 750.306 749.792 749.281 748.687 748.114 747…	76.9149	857.577	0				69
#5		5	554;100;84;100			611.578 612.68 614.227 614.907 615.141 614.991 614.801 614.661 614.565 614.447 614.289 614.027 613.632 613.248 612.928 612.623 612.314 612.024 611.665 611.34 610.976 610.485 609.974 609.364 608.744 608.173 607.396 606.646 605.879 605.102 604.315 603.52 602.759 602.015 601.268 600.543 599.85 599.122 598.416 597.75 597.108 596.5 595.917 595.315 594.71 594.111 593.488 592.819 592.27 591.776 591.267 …	63.8536	687.677	0				70
#5		5	266;276;114;99			355.777 356.968 356.848 356.318 355.697 355.022 354.329 353.634 352.943 352.19 351.417 350.603 349.756 348.869 347.975 347.091 346.23 345.397 344.565 343.751 342.984 342.254 341.508 340.763 340.055 339.401 338.741 338.078 337.441 336.779 336.105 335.409 334.68 333.982 333.303 332.607 331.931 331.278 330.62 329.97 329.358 328.689 327.996 327.385 326.781 326.138 325.456 324.739 324.025 323.339 322.…	84.4137	892.891	0				71
#5		5	531;926;121;94			553.843 554.49 555.435 556.382 557.307 558.198 559.048 559.865 560.664 561.473 562.304 563.159 564.029 564.937 565.861 566.79 567.727 568.686 569.648 570.582 571.483 572.384 573.312 574.231 575.141 576.062 576.993 577.937 578.879 579.809 580.717 581.639 582.591 583.547 584.437 585.29 586.092 586.875 587.665 588.418 589.104 589.779 590.48 591.192 591.882 592.568 593.255 593.944 594.598 595.236 595…	86.7504	1039.74	0				72
#6		6	860;335;154;118			882.965 884.097 885.201 886.311 887.419 888.522 889.612 890.697 891.816 892.935 894.025 895.141 896.284 897.408 898.542 899.737 900.954 902.071 903.16 904.344 905.431 906.441 907.415 908.368 909.3 910.207 911.012 911.756 912.428 913.064 913.759 914.51 915.24 915.968 916.712 917.507 918.288 919.125 920.007 920.863 921.727 922.602 923.526 924.518 925.451 926.373 927.289 928.19 929.035 929.851 930.6…	126.659	1504.71	0				73
#6		6	1307;402;134;86			1330.21 1331.23 1332.45 1333.6 1334.74 1335.83 1336.92 1338.01 1339.11 1340.2 1341.27 1342.32 1343.37 1344.38 1345.37 1346.36 1347.37 1348.35 1349.29 1350.25 1351.22 1352.14 1353.02 1353.95 1354.9 1355.81 1356.71 1357.63 1358.57 1359.52 1360.46 1361.41 1362.36 1363.34 1364.36 1365.38 1366.41 1367.45 1368.52 1369.55 1370.53 1371.54 1372.55 1373.53 1374.55 1375.56 1376.54 1377.48 1378.43 1379.39 13…	93.5418	1146.58	0				74
#6		6	1310;811;85;156			1367.83 1365.76 1364.37 1363.48 1362.6 1361.69 1360.93 1360.38 1359.98 1359.56 1359.13 1358.77 1358.49 1358.24 1357.97 1357.65 1357.37 1357.12 1356.76 1356.45 1356.06 1355.68 1355.39 1355.04 1354.65 1354.25 1353.83 1353.45 1353.02 1352.56 1352.14 1351.69 1351.23 1350.77 1350.35 1349.94 1349.74 1349.48 1349.06 1348.68 1348.43 1348.06 1347.72 1347.56 1347.45 1347.14 1346.77 1346.52 1346.4 1346.19 1…	115.3	1467.17	0				75
#6		6	1344;782;99;74			1368.65 1366.54 1366.74 1367.09 1367.5 1367.95 1368.47 1369.13 1369.88 1370.66 1371.47 1372.33 1373.27 1374.17 1375.09 1376.06 1377.01 1377.95 1378.93 1379.95 1381.01 1382.09 1383.2 1384.31 1385.38 1386.44 1387.51 1388.59 1389.63 1390.62 1391.6 1392.62 1393.61 1394.57 1395.57 1396.58 1397.58 1398.62 1399.69 1400.74 1401.77 1402.83 1403.9 1404.97 1406.05 1407.16 1408.27 1409.38 1410.48 1411.58 141…	56.8614	692.74	0				76
#6		6	681;919;101;131			756.435 756.929 758.512 758.628 758.465 758.162 757.801 757.369 756.862 756.324 755.836 755.388 754.878 754.323 753.768 753.262 752.759 752.365 751.846 751.346 750.852 750.384 749.87 749.305 748.734 748.214 747.626 746.986 746.429 745.975 745.48 744.99 744.401 743.843 743.38 742.874 742.358 741.838 741.397 740.919 740.355 739.788 739.295 738.73 738.142 737.606 737.13 736.62 736.18 735.693 735.293…	97.4997	1170.7	0				77
#6		6	523;739;115;95			613.638 614.704 614.326 613.861 613.28 612.59 611.833 611.003 610.12 609.23 608.313 607.402 606.524 605.665 604.817 603.916 603.015 602.142 601.303 600.483 599.64 598.766 597.874 596.927 595.948 595.004 594.098 593.18 592.218 591.282 590.405 589.558 588.665 587.759 586.898 586.082 585.29 584.49 583.686 582.873 582.094 581.364 580.589 579.747 578.902 578.042 577.222 576.387 575.542 574.69 573.904 …	79.6207	921.947	0				78
#6		6	269;856;108;92			291.683 292.144 292.99 293.852 294.682 295.46 296.188 296.86 297.506 298.133 298.756 299.409 300.101 300.828 301.569 302.32 303.055 303.848 304.674 305.473 306.288 307.114 307.971 308.915 309.805 310.674 311.589 312.415 313.224 313.988 314.803 315.546 316.23 316.972 317.754 318.52 319.267 319.965 320.661 321.362 322.14 322.995 323.891 324.726 325.532 326.372 327.254 328.102 328.874 329.69 330.469…	72.607	861.942	0				79
#6		6	236;289;123;67			259.188 259.019 259.685 260.476 261.29 262.055 262.828 263.678 264.614 265.614 266.673 267.793 268.918 270.024 271.147 272.306 273.485 274.664 275.853 277.05 278.236 279.414 280.576 281.706 282.82 283.943 285.044 286.09 287.129 288.172 289.176 290.154 291.136 292.111 293.083 294.066 295.062 296.056 297.043 298.017 298.968 299.907 300.867 301.836 302.791 303.711 304.611 305.531 306.46 307.387 308.…	78.5418	897.322	0				80
#6		6	282;335;96;80			352.306 354.533 354.527 354.272 353.932 353.441 352.911 352.333 351.7 351.167 350.597 349.978 349.32 348.652 347.869 346.995 346.119 345.239 344.341 343.361 342.234 341.192 340.22 339.284 338.278 337.309 336.39 335.484 334.546 333.635 332.732 331.82 330.883 329.932 328.994 328.029 327.082 326.114 325.186 324.313 323.403 322.45 321.496 320.54 319.536 318.561 317.602 316.584 315.49 314.395 313.279 …	56.782	626.61	0				81
#6		6	753;177;105;69			775.658 776.588 777.587 778.586 779.583 780.573 781.561 782.55 783.541 784.536 785.541 786.558 787.591 788.64 789.7 790.768 791.842 792.916 793.987 795.058 796.139 797.204 798.26 799.328 800.401 801.463 802.535 803.636 804.765 805.876 806.938 807.982 809.008 809.969 810.962 812.006 813.011 813.987 814.936 815.872 816.813 817.77 818.71 819.631 820.57 821.49 822.396 823.286 824.162 825.05 825.948 8…	61.727	711.57	0				82
#6		6	878;7;106;62			900.716 900.957 902.11 903.192 904.274 905.336 906.353 907.34 908.3 909.238 910.164 911.08 911.993 912.915 913.844 914.783 915.734 916.698 917.67 918.65 919.637 920.628 921.62 922.61 923.599 924.585 925.562 926.521 927.462 928.395 929.322 930.248 931.167 932.085 932.998 933.901 934.804 935.725 936.673 937.638 938.607 939.567 940.533 941.533 942.554 943.581 944.622 945.657 946.682 947.704 948.719 …	61.3535	711.816	0				83
#6		6	1011;378;79;203			1035.97 1038 1039.56 1040.75 1041.68 1042.61 1043.46 1044.26 1045.06 1045.78 1046.48 1047.19 1047.91 1048.64 1049.38 1050.09 1050.79 1051.5 1052.2 1052.93 1053.64 1054.37 1055.1 1055.86 1056.63 1057.4 1058.18 1058.97 1059.8 1060.66 1061.5 1062.35 1063.19 1063.87 1064.35 1064.76 1065.22 1065.66 1066 1066.27 1066.59 1066.71 1066.86 1067.03 1067.09 1067.14 1067.04 1066.94 1067.02 1067.08 1067.04 106…	167.332	2124.32	0				84
#6		6	1063;578;84;102			1119.35 1116.65 1115.7 1114.9 1114.04 1113.23 1112.57 1112.02 1111.73 1111.51 1111.27 1110.94 1110.56 1110.28 1110.09 1109.9 1109.68 1109.43 1109.19 1108.96 1108.74 1108.53 1108.21 1107.79 1107.45 1107.16 1106.89 1106.65 1106.39 1106.11 1105.78 1105.44 1105.04 1104.64 1104.32 1104.01 1103.71 1103.43 1103.13 1102.75 1102.3 1101.79 1101.15 1100.52 1099.88 1099.28 1098.64 1097.99 1097.34 1096.65 109…	65.818	768.738	0				85
#6		6	881;699;108;101			904.534 905.304 906.586 907.84 908.969 910.118 911.312 912.604 913.888 915.132 916.485 917.736 918.884 919.942 920.91 921.824 922.665 923.413 923.992 924.588 925.141 925.503 925.892 926.491 926.989 927.437 927.844 928.207 928.563 928.934 929.263 929.541 929.828 930.141 930.441 930.749 931.11 931.505 931.947 932.515 933.147 933.87 934.63 935.412 936.189 937.034 937.984 938.817 939.599 940.431 941.…	82.256	1009.01	0				86
#6		6	765;675;124;62			787.537 787.873 788.962 790.041 791.128 792.207 793.245 794.268 795.284 796.287 797.275 798.247 799.21 800.174 801.147 802.133 803.129 804.135 805.156 806.185 807.216 808.26 809.305 810.335 811.367 812.406 813.444 814.481 815.526 816.561 817.565 818.56 819.553 820.526 821.48 822.425 823.359 824.278 825.193 826.11 827.029 827.945 828.859 829.776 830.701 831.639 832.595 833.572 834.57 835.585 836.6…	79.3273	973.216	0				87
#6		6	1313;301;118;103			1337.98 1340.76 1341.93 1342.92 1343.73 1344.49 1345.24 1345.95 1346.69 1347.51 1348.27 1348.99 1349.71 1350.46 1351.21 1351.92 1352.63 1353.32 1353.96 1354.65 1355.39 1356.1 1356.77 1357.48 1358.21 1358.93 1359.63 1360.36 1361.08 1361.79 1362.47 1363.14 1363.86 1364.59 1365.34 1366.05 1366.75 1367.54 1368.28 1369.01 1369.65 1370.28 1370.94 1371.67 1372.42 1373.2 1373.92 1374.62 1375.28 1375.95 1…	88.1652	1062.5	0				88
#6		6	1132;466;84;64			1154.58 1155.49 1156.78 1158.01 1159.14 1160.28 1161.43 1162.49 1163.53 1164.56 1165.55 1166.55 1167.55 1168.53 1169.49 1170.44 1171.37 1172.29 1173.17 1174.03 1174.87 1175.68 1176.49 1177.29 1178.1 1178.93 1179.8 1180.69 1181.62 1182.59 1183.6 1184.63 1185.67 1186.72 1187.75 1188.76 1189.72 1190.64 1191.55 1192.47 1193.22 ;501.44 502.956 504.26 505.305 505.757 506.204 506.57 506.564 506.455 506.…	39.6407	473.025	0				89
#6		6	698;741;102;87			775.795 776.991 776.576 776.049 775.47 774.864 774.245 773.595 772.913 772.196 771.43 770.603 769.754 768.907 768.104 767.235 766.364 765.503 764.685 763.919 763.14 762.322 761.478 760.638 759.763 758.817 757.862 756.911 755.987 755.15 754.316 753.517 752.7 751.9 751.114 750.349 749.57 748.771 747.961 747.195 746.427 745.636 744.836 744.053 743.282 742.51 741.76 741.051 740.327 739.564 738.795 73…	65.0811	787.722	0				90
#6		6	319;1;88;69			341.931 342.36 343.249 344.135 344.986 345.781 346.502 347.19 347.861 348.537 349.23 349.947 350.691 351.497 352.346 353.199 353.998 354.768 355.552 356.307 356.997 357.721 358.471 359.269 359.97 360.584 361.145 361.699 362.244 362.736 363.279 363.772 364.283 364.778 365.309 365.904 366.473 367.061 367.7 368.273 368.792 369.372 369.978 370.485 370.963 371.588 372.215 372.829 373.447 374.038 374.6…	54.6078	599.346	0				91
#7		7	756;623;143;114			779.952 780.979 783.207 784.403 785.415 786.339 787.273 788.179 788.973 789.721 790.466 791.209 792.06 792.958 793.741 794.558 795.413 796.258 797.04 797.851 798.62 799.398 800.222 801.009 801.792 802.594 803.422 804.26 805.063 805.929 806.746 807.534 808.293 809.069 809.886 810.751 811.627 812.469 813.291 814.098 814.884 815.687 816.522 817.351 818.201 819.094 820.005 820.883 821.728 822.598 823…	117.083	1328.06	0				92
#7		7	892;708;136;76			914.858 914.542 915.034 915.734 916.531 917.324 918.135 919.01 919.964 920.967 922.008 923.016 924.066 925.143 926.215 927.258 928.288 929.326 930.355 931.389 932.438 933.479 934.505 935.506 936.48 937.438 938.382 939.302 940.203 941.104 942.004 942.89 943.782 944.693 945.606 946.561 947.582 948.606 949.649 950.71 951.755 952.794 953.827 954.834 955.819 956.798 957.764 958.718 959.658 960.585 961…	94.1294	1119.9	0				93
#7		7	1235;807;104;70			1258.02 1258.44 1259.27 1260.08 1260.85 1261.59 1262.31 1263.07 1263.83 1264.61 1265.43 1266.26 1267.12 1268.02 1268.94 1269.84 1270.75 1271.68 1272.58 1273.49 1274.4 1275.27 1276.11 1276.99 1277.93 1278.85 1279.79 1280.8 1281.81 1282.83 1283.9 1285 1286.1 1287.22 1288.35 1289.49 1290.63 1291.77 1292.9 1294.05 1295.16 1296.24 1297.3 1298.32 1299.32 1300.3 1301.28 1302.25 1303.21 1304.18 1305.17 1…	60.6196	716.158	0				94
#7		7	1053;662;93;86			1078.5 1081.65 1083.13 1084.24 1085.19 1086.2 1087.06 1087.83 1088.55 1089.23 1089.88 1090.53 1091.2 1091.87 1092.52 1093.16 1093.82 1094.54 1095.31 1096.08 1096.81 1097.64 1098.54 1099.41 1100.22 1101.01 1101.8 1102.57 1103.31 1104.04 1104.73 1105.4 1106.07 1106.7 1107.38 1108.09 1108.8 1109.56 1110.32 1111.06 1111.8 1112.57 1113.41 1114.26 1115.09 1115.89 1116.76 1117.6 1118.35 1119.06 1119.79 …	56.0976	676.413	0				95
#7		7	632;612;65;125			666.086 667.816 669.057 670.084 671.013 671.671 672.081 672.345 672.594 672.768 672.834 672.801 672.705 672.727 672.663 672.714 672.846 673.002 673.131 673.183 673.165 673.247 673.438 673.625 673.673 673.497 673.346 673.216 673.127 673.103 673.062 673.073 673.189 673.164 673.025 672.797 672.694 672.642 672.484 672.391 672.396 672.213 671.903 671.701 671.539 671.348 671.242 671.213 671.119 670.941…	79.4175	917.787	0				96
#7		7	578;431;71;94			605.557 604.484 603.065 602.133 601.659 601.458 601.26 601.307 601.439 601.575 601.669 601.851 602.212 602.581 603.029 603.5 603.837 604.164 604.425 604.584 604.749 605.063 605.402 605.694 606.066 606.489 606.921 607.242 607.502 607.859 608.298 608.771 609.355 609.899 610.525 610.932 611.295 611.809 612.363 612.888 613.313 613.697 614.184 614.745 615.303 615.788 616.363 616.992 617.705 618.396 61…	51.6908	568.087	0				97
#7		7	316;655;89;158			342.146 345.588 346.638 347.39 348.158 348.993 349.662 350.214 350.749 351.295 351.801 352.204 352.552 353.026 353.501 353.967 354.437 354.896 355.523 356.061 356.531 357.023 357.38 357.711 357.932 358.21 358.566 359.029 359.421 359.755 360.214 360.528 360.717 360.91 361.176 361.516 361.949 362.28 362.529 362.742 363.214 363.639 363.919 364.149 364.293 364.571 364.982 365.25 365.513 365.749 365.9…	118.312	1424.45	0				98
#7		7	332;309;102;99			356.414 358.334 359.814 361.046 362.006 362.948 363.88 364.811 365.712 366.594 367.496 368.349 369.16 369.939 370.722 371.569 372.418 373.187 373.938 374.7 375.449 376.174 376.861 377.486 378.12 378.785 379.413 380.04 380.672 381.334 382.004 382.709 383.398 384.084 384.804 385.491 386.206 386.973 387.772 388.588 389.502 390.343 391.167 392.015 392.825 393.677 394.591 395.457 396.312 397.173 397.9…	73.3554	772.963	0				99
#7		7	5;230;121;105			30.6927 29.9243 28.3187 28.1698 28.4059 28.7145 29.3165 30.1199 31.0229 31.9139 32.8011 33.693 34.6298 35.6374 36.627 37.5119 38.3945 39.2276 40.063 40.8786 41.7507 42.598 43.4841 44.3779 45.291 46.1943 47.0786 47.9177 48.7049 49.5317 50.329 51.2054 52.0803 52.917 53.7343 54.4945 55.2989 56.1833 57.039 57.8645 58.6508 59.5805 60.604 61.5821 62.4376 63.2325 64.0822 64.9121 65.6173 66.2777 67.0314 …	93.2624	998.772	0				100
#7		7	536;148;112;83			559.847 558.56 558.75 559.226 559.627 560.346 561.122 561.888 562.657 563.419 564.252 565.22 566.15 567.014 567.892 568.824 569.727 570.561 571.377 572.21 573.022 573.842 574.651 575.479 576.293 577.172 578.041 578.892 579.797 580.769 581.758 582.735 583.699 584.744 585.801 586.844 587.897 588.887 589.904 590.948 591.961 592.955 593.914 594.855 595.802 596.715 597.649 598.593 599.502 600.352 601.…	72.198	782.35	0				101
#7		7	496;499;78;99			529.072 530.121 531.556 532.095 532.32 532.35 532.229 532.084 531.918 531.743 531.56 531.552 531.648 531.754 531.814 531.794 531.78 531.903 532.113 532.279 532.401 532.612 532.903 533.192 533.441 533.76 534.2 534.568 534.908 535.284 535.66 536.091 536.491 536.902 537.326 537.751 538.181 538.554 538.914 539.282 539.66 540.06 540.422 540.721 541.012 541.286 541.584 541.896 542.258 542.693 543.19 54…	62.4958	736.246	0				102
#7		7	490;675;88;60			512.625 512.861 513.927 514.974 516.021 517.049 518.068 519.072 520.07 521.063 522.05 523.037 524.027 525.017 526.013 527.013 528.015 529.016 530.015 531.012 532.003 532.985 533.957 534.923 535.879 536.825 537.757 538.673 539.572 540.45 541.315 542.168 543.013 543.872 544.756 545.658 546.592 547.587 548.647 549.742 550.876 552.047 553.219 554.548 554.561 ;705.453 706.807 708.182 709.117 710.051 7…	42.2329	510.889	0				103
#7		7	418;818;94;108			485.176 486.009 487.854 488.612 488.935 489.079 489.126 489.147 489.113 489.113 489.05 488.927 488.762 488.551 488.274 488.031 487.82 487.646 487.47 487.227 486.86 486.54 486.287 486.067 485.726 485.453 485.292 484.76 484.196 483.642 483.276 482.983 482.552 481.889 481.417 481.221 480.759 480.202 479.79 479.385 478.96 478.514 477.969 477.302 476.527 475.689 474.836 473.909 472.822 471.704 470.59 …	78.7436	931.774	0				104
#7		7	454;743;77;181			482.103 481.003 479.901 478.826 477.831 477.347 477.24 477.306 477.362 477.442 477.605 477.901 478.325 478.611 478.77 478.991 479.288 479.561 479.781 479.978 480.174 480.406 480.68 481.062 481.564 481.994 482.438 482.854 483.236 483.686 484.115 484.378 484.662 485.123 485.666 486.118 486.616 487.023 487.371 487.637 487.841 488.073 488.326 488.535 488.691 488.799 488.902 489.113 489.375 489.474 48…	137.32	1673.19	0				105
#7		7	151;714;130;62			173.96 174.502 175.547 176.579 177.604 178.587 179.537 180.449 181.329 182.196 183.065 183.95 184.855 185.779 186.717 187.669 188.651 189.667 190.707 191.747 192.784 193.819 194.852 195.882 196.91 197.939 198.972 200.013 201.064 202.124 203.188 204.248 205.303 206.347 207.376 208.385 209.372 210.337 211.272 212.181 213.068 213.939 214.8 215.65 216.5 217.369 218.27 219.216 220.204 221.199 222.227 …	84.6796	975.124	0				106
#7		7	194;707;101;114			216.814 217.139 218.477 219.749 220.91 221.973 223.005 224.024 225.034 226.044 227.057 228.07 229.093 230.132 231.2 232.247 233.322 234.442 235.532 236.579 237.589 238.589 239.563 240.518 241.522 242.566 243.577 244.531 245.475 246.417 247.399 248.354 249.229 250.085 250.976 251.927 252.847 253.694 254.623 255.616 256.562 257.549 258.617 259.749 260.868 261.834 262.82 263.814 264.854 265.784 266.…	92.2454	1104.38	0				107
#7		7	80;906;97;68			104.06 106.61 108.017 109.174 110.109 110.953 111.778 112.658 113.497 114.26 114.981 115.718 116.452 117.165 117.883 118.608 119.404 120.329 121.199 122.02 122.783 123.499 124.151 124.745 125.306 125.883 126.492 127.135 127.828 128.588 129.388 130.197 131.023 131.892 132.789 133.683 134.55 135.381 136.175 136.945 137.681 138.386 139.079 139.718 140.31 140.895 141.496 142.194 142.922 143.633 144.3…	55.3951	670.978	0				108
#7		7	1382;744;89;102			1405.35 1406.38 1407.47 1408.59 1409.7 1410.79 1411.89 1413 1414.1 1415.19 1416.31 1417.47 1418.6 1419.76 1420.93 1422.05 1423.11 1424.2 1425.19 1426.21 1427.27 1428.34 1429.43 1430.55 1431.67 1432.86 1434.1 1435.29 1436.43 1437.48 1438.49 1439.51 1440.52 1441.42 1442.16 1442.67 1442.92 1443.11 1443.21 1443.35 1443.58 1443.95 1444.26 1444.42 1444.64 1445.03 1445.42 1445.65 1445.78 1445.9 1446.16 …	71.8473	936.3	0				109
#7		7	848;599;119;81			944.472 943.761 942.816 941.89 941.014 940.206 939.471 938.803 938.183 937.599 937.035 936.448 935.821 935.139 934.425 933.701 932.942 932.131 931.245 930.39 929.594 928.745 927.827 926.881 925.892 924.932 923.959 923.005 922.028 921.065 920.083 919.11 918.125 917.134 916.146 915.188 914.27 913.32 912.36 911.408 910.439 909.452 908.465 907.465 906.409 905.331 904.261 903.2 902.124 901.049 899.999…	78.9111	924.884	0				110
#7		7	793;357;98;61			816.281 817.038 818.063 819.077 820.073 821.055 822.022 822.986 823.956 824.944 825.958 827.003 828.078 829.179 830.313 831.456 832.592 833.727 834.839 835.919 836.947 837.917 838.882 839.837 840.781 841.708 842.581 843.434 844.282 845.116 845.943 846.772 847.61 848.46 849.325 850.211 851.117 852.039 852.974 853.926 854.896 855.905 856.927 857.96 858.996 860.029 861.049 862.073 863.104 864.167 86…	52.6167	594.946	0				111
#7		7	474;102;96;68			546.158 546.805 546.265 545.731 545.128 544.481 543.807 543.109 542.371 541.522 540.591 539.613 538.638 537.645 536.548 535.459 534.421 533.42 532.392 531.389 530.485 529.587 528.647 527.692 526.789 525.91 524.921 523.942 523.015 522.03 521.038 520.056 519.024 517.901 516.688 515.394 514.078 512.737 511.39 510.073 508.814 507.591 506.407 505.274 504.202 503.214 502.275 501.377 500.593 499.818 499…	52.8943	584.068	0				112
#7		7	416;298;180;106			439.233 440.198 441.251 442.311 443.363 444.4 445.433 446.466 447.491 448.503 449.506 450.499 451.478 452.434 453.365 454.277 455.181 456.084 456.993 457.905 458.824 459.763 460.72 461.694 462.669 463.636 464.608 465.589 466.564 467.554 468.556 469.552 470.535 471.516 472.502 473.506 474.531 475.567 476.614 477.673 478.75 479.84 480.934 482.03 483.129 484.239 485.378 486.533 487.689 488.85 490.00…	149.882	1826.71	0				113
#7		7	366;11;98;87			390.277 391.83 393.185 394.709 396.071 397.186 398.156 399.146 400.06 400.864 401.676 402.51 403.327 404.148 404.952 405.724 406.447 407.169 407.948 408.7 409.443 410.215 410.99 411.64 412.253 412.811 413.093 413.456 414.003 414.486 414.94 415.334 415.7 416.161 416.75 417.44 418.107 418.708 419.297 419.94 420.664 421.421 422.184 422.967 423.807 424.654 425.49 426.351 427.266 428.214 429.164 430.0…	65.3674	672.633	0				114
#7		7	1008;643;103;74			1030.98 1031.79 1033.29 1034.62 1035.82 1036.92 1037.96 1038.96 1039.98 1041 1042 1042.95 1043.89 1044.89 1045.78 1046.71 1047.67 1048.6 1049.53 1050.39 1051.23 1052.06 1052.81 1053.57 1054.4 1055.2 1056 1056.86 1057.81 1058.76 1059.68 1060.6 1061.59 1062.59 1063.6 1064.62 1065.64 1066.65 1067.67 1068.69 1069.71 1070.68 1071.64 1072.57 1073.5 1074.4 1075.26 1076.1 1076.94 1077.76 1078.58 1079.38 …	61.5441	705.947	0				115
#7		7	1035;584;79;108			1067.26 1064.98 1063.98 1063.09 1062.12 1061.16 1060.42 1059.91 1059.54 1059.27 1059 1058.73 1058.56 1058.49 1058.45 1058.38 1058.31 1058.31 1058.39 1058.54 1058.82 1059.18 1059.61 1060.13 1060.55 1061.04 1061.72 1062.45 1063.17 1063.89 1064.54 1065.17 1065.78 1066.39 1066.98 1067.58 1068.14 1068.66 1069.13 1069.45 1069.78 1070.2 1070.58 1070.99 1071.47 1071.97 1072.43 1072.87 1073.27 1073.6 1074…	69.3133	793.921	0				116
#8		8	496;360;102;138			523.398 525.943 527.094 528.141 528.973 529.737 530.379 530.848 531.234 531.584 531.943 532.332 532.758 533.156 533.456 533.783 534.117 534.465 534.884 535.242 535.546 535.927 536.351 536.658 536.877 537.118 537.413 537.803 538.26 538.649 538.989 539.373 539.737 540.071 540.494 540.918 541.337 541.739 542.198 542.539 542.739 542.996 543.366 543.84 544.329 544.733 545.177 545.601 546.142 546.708 5…	104.904	1185.33	0				117
#8		8	605;683;104;133			631.862 635.022 636.091 636.863 637.538 638.19 638.84 639.476 640.102 640.628 641.173 641.724 642.248 642.686 643.139 643.609 644.081 644.563 645.05 645.45 645.839 646.357 646.938 647.471 647.964 648.416 648.827 649.258 649.685 650.114 650.549 651.042 651.559 652.1 652.722 653.351 653.951 654.532 655.216 655.912 656.524 657.138 657.802 658.519 659.188 659.778 660.444 661.106 661.596 662.199 662.8…	101.528	1211.02	0				118
#8		8	831;899;136;74			853.955 854.903 855.892 856.886 857.894 858.917 859.945 860.976 862.009 863.045 864.089 865.142 866.202 867.269 868.339 869.403 870.473 871.573 872.662 873.743 874.841 875.948 877.048 878.113 879.162 880.192 881.168 882.126 883.063 883.969 884.86 885.762 886.666 887.546 888.399 889.254 890.129 891.015 891.921 892.854 893.819 894.81 895.825 896.86 897.905 898.958 900.021 901.098 902.167 903.22 904…	91.9899	1085.9	0				119
#8		8	972;777;128;65			995.286 996.037 997.065 998.09 999.106 1000.11 1001.11 1002.1 1003.11 1004.12 1005.13 1006.15 1007.17 1008.18 1009.18 1010.17 1011.15 1012.13 1013.09 1014.04 1014.97 1015.9 1016.83 1017.75 1018.69 1019.64 1020.61 1021.62 1022.66 1023.71 1024.79 1025.87 1026.98 1028.08 1029.2 1030.31 1031.41 1032.51 1033.61 1034.7 1035.77 1036.83 1037.85 1038.85 1039.86 1040.86 1041.82 1042.77 1043.73 1044.69 1045…	82.6807	996.249	0				120
#8		8	1027;676;124;77			1126.71 1127.56 1127.04 1126.42 1125.77 1125.08 1124.37 1123.61 1122.73 1121.81 1120.93 1120.05 1119.18 1118.31 1117.44 1116.55 1115.69 1114.8 1113.85 1112.91 1112.01 1111.1 1110.17 1109.26 1108.29 1107.27 1106.29 1105.33 1104.43 1103.5 1102.55 1101.62 1100.67 1099.68 1098.7 1097.74 1096.79 1095.84 1094.85 1093.81 1092.77 1091.73 1090.7 1089.66 1088.63 1087.59 1086.55 1085.53 1084.49 1083.45 1082…	81.1685	968.974	0				121
#8		8	1218;742;109;65			1241.61 1241.46 1242.13 1242.92 1243.71 1244.54 1245.42 1246.34 1247.31 1248.31 1249.33 1250.36 1251.37 1252.38 1253.39 1254.4 1255.4 1256.4 1257.39 1258.38 1259.36 1260.38 1261.46 1262.55 1263.64 1264.72 1265.8 1266.89 1267.98 1269.05 1270.11 1271.18 1272.24 1273.3 1274.36 1275.42 1276.49 1277.56 1278.65 1279.75 1280.86 1281.97 1283.08 1284.22 1285.39 1286.57 1287.75 1288.95 1290.14 1291.34 1292…	64.286	781.782	0				122
#8		8	1301;866;128;79			1324.68 1323.76 1323.69 1324.18 1324.8 1325.48 1326.21 1326.97 1327.85 1328.85 1329.93 1331.06 1332.15 1333.2 1334.27 1335.34 1336.36 1337.33 1338.28 1339.25 1340.21 1341.14 1342.04 1342.97 1343.91 1344.83 1345.75 1346.67 1347.59 1348.49 1349.37 1350.24 1351.11 1351.95 1352.78 1353.62 1354.49 1355.36 1356.26 1357.18 1358.13 1359.13 1360.16 1361.19 1362.23 1363.31 1364.42 1365.52 1366.61 1367.73 1…	85.7408	1093.74	0				123
#8		8	1427;402;61;135			1459.82 1456.94 1456.29 1455.59 1454.74 1453.86 1453.18 1452.72 1452.32 1451.95 1451.74 1451.65 1451.59 1451.59 1451.61 1451.54 1451.53 1451.53 1451.46 1451.33 1451.14 1450.92 1450.9 1450.98 1450.97 1450.78 1450.63 1450.61 1450.62 1450.55 1450.53 1450.52 1450.44 1450.25 1450.04 1449.85 1449.83 1450.01 1449.91 1449.85 1450.12 1450.26 1450.26 1450.34 1450.48 1450.45 1450.44 1450.51 1450.55 1450.62 …	89.8393	1082.62	0				124
#8		8	1018;138;95;100			1087.17 1087.89 1089.58 1089.89 1089.97 1089.56 1089.07 1088.53 1088.03 1087.41 1086.8 1086.21 1085.61 1084.95 1084.3 1083.71 1083.17 1082.66 1082.14 1081.58 1081.04 1080.52 1080.02 1079.55 1079.09 1078.46 1077.78 1077.11 1076.43 1075.84 1075.23 1074.62 1073.99 1073.29 1072.49 1071.66 1070.9 1070.14 1069.41 1068.73 1068 1067.24 1066.5 1065.77 1065.07 1064.34 1063.58 1062.81 1062.03 1061.23 1060.4…	68.6859	760.924	0				125
#8		8	1042;30;108;78			1126.21 1127.18 1126.73 1126.22 1125.69 1125.1 1124.47 1123.81 1123.1 1122.35 1121.54 1120.67 1119.72 1118.64 1117.57 1116.52 1115.46 1114.43 1113.4 1112.33 1111.27 1110.29 1109.34 1108.42 1107.54 1106.69 1105.84 1104.97 1104.14 1103.3 1102.42 1101.52 1100.6 1099.65 1098.72 1097.78 1096.85 1095.93 1095.02 1094.06 1093.1 1092.15 1091.22 1090.26 1089.3 1088.31 1087.3 1086.27 1085.28 1084.3 1083.29 …	67.2929	786.633	0				126
#8		8	344;617;108;88			367.996 369.825 371.649 373.03 374.229 375.155 376.112 377.041 377.883 378.618 379.341 380.031 380.735 381.495 382.281 383.003 383.662 384.376 385.199 386.011 386.759 387.498 388.233 388.94 389.62 390.34 391.084 391.783 392.449 393.085 393.718 394.374 395.063 395.728 396.373 396.996 397.622 398.28 398.889 399.49 400.094 400.672 401.294 401.941 402.632 403.371 404.129 404.86 405.608 406.38 407.212…	74.028	832.511	0				127
#8		8	261;795;120;65			358.115 356.889 355.766 354.638 353.554 352.507 351.428 350.369 349.36 348.396 347.459 346.535 345.606 344.671 343.724 342.769 341.811 340.854 339.894 338.921 337.944 336.973 336.004 335.035 334.07 333.113 332.175 331.255 330.349 329.452 328.561 327.676 326.785 325.889 324.99 324.085 323.187 322.279 321.328 320.381 319.45 318.532 317.622 316.694 315.73 314.749 313.775 312.798 311.821 310.855 309.…	74.8752	886.63	0				128
#8		8	227;932;62;122			260.099 262.159 263.002 263.844 264.606 265.215 265.476 265.473 265.472 265.503 265.464 265.362 265.289 265.298 265.115 264.75 264.66 264.543 264.336 264.157 264.036 263.874 263.679 263.53 263.432 263.446 263.565 263.614 263.482 263.412 263.432 263.498 263.55 263.557 263.574 263.653 263.755 263.804 263.758 263.693 263.661 263.671 263.708 263.683 263.566 263.478 263.377 263.306 263.232 263.205 263…	75.8932	914.531	0				129
#8		8	156;522;86;90			214.599 216.522 218.054 218.702 218.97 218.984 218.919 218.795 218.597 218.382 217.991 217.487 216.89 216.445 215.876 215.165 214.485 213.767 212.957 212.121 211.229 210.218 209.241 208.487 207.806 207.091 206.36 205.613 204.851 204.066 203.302 202.597 201.924 201.258 200.558 199.816 199.075 198.369 197.67 196.957 196.232 195.502 194.709 193.939 193.166 192.386 191.591 190.811 190.049 189.224 188…	56.0127	611.718	0				130
#9		9	596;274;111;106			682.054 683.608 683.279 682.878 682.354 681.721 681.03 680.288 679.552 678.839 678.132 677.361 676.585 675.834 675.105 674.352 673.522 672.697 671.926 671.148 670.398 669.646 668.847 668.072 667.364 666.721 666.091 665.434 664.743 664.028 663.304 662.582 661.848 661.088 660.346 659.614 658.866 658.087 657.26 656.484 655.746 655.031 654.333 653.631 652.93 652.25 651.559 650.816 650.071 649.32 648.…	82.8921	904.205	0				131
#9		9	338;281;111;122			362.442 364.195 365.909 366.942 367.89 368.967 369.966 370.977 371.958 372.824 373.679 374.521 375.325 376.128 376.937 377.721 378.517 379.325 380.176 381.015 381.775 382.404 383.023 383.705 384.355 385.038 385.724 386.389 387.03 387.63 388.244 388.898 389.526 390.169 390.851 391.494 392.112 392.78 393.438 394.04 394.634 395.327 396.055 396.752 397.449 398.124 398.775 399.354 399.92 400.426 400.9…	94.9309	1048.36	0				132
#9		9	442;551;66;130			479.68 480.393 481.481 482.396 483.504 484.192 484.568 484.795 484.935 485.053 485.152 485.24 485.35 485.346 485.338 485.349 485.314 485.144 485.054 485.058 485.053 485.028 485.026 485.078 485.12 485.084 485.022 485.011 484.998 484.923 484.882 484.971 485.025 485.067 485.122 485.172 485.2 485.22 485.228 485.176 485.132 485.1 484.939 484.812 484.789 484.673 484.429 484.254 484.17 483.945 483.601 4…	86.3763	975.786	0				133
#9		9	146;432;67;143			175.049 177.935 179.09 179.751 180.008 180.224 180.388 180.545 180.688 180.784 180.791 180.8 180.813 180.942 181.128 181.388 181.588 181.727 181.775 181.949 182.121 182.218 182.214 182.178 182.224 182.326 182.372 182.39 182.411 182.374 182.409 182.463 182.558 182.709 182.85 182.945 183.062 183.114 183.091 183.098 183.032 182.979 183.031 183.057 183.056 183.222 183.415 183.433 183.418 183.345 183.…	99.7134	1250.13	0				134
#9		9	837;972;115;64			859.681 860.503 861.43 862.349 863.273 864.208 865.161 866.119 867.08 868.039 868.99 869.937 870.9 871.872 872.829 873.778 874.735 875.698 876.656 877.601 878.526 879.458 880.412 881.392 882.387 883.369 884.368 885.401 886.441 887.478 888.524 889.58 890.631 891.658 892.678 893.691 894.693 895.698 896.713 897.738 898.774 899.825 900.899 901.995 903.12 904.269 905.443 906.635 907.828 909.018 910.19…	70.9217	853.938	0				135
#9		9	920;655;103;95			944.009 944.823 946.505 947.823 948.975 950.045 951.07 951.999 952.934 953.875 954.822 955.73 956.596 957.442 958.305 959.186 960.088 960.989 961.878 962.793 963.736 964.688 965.655 966.631 967.656 968.734 969.837 971.032 972.222 973.476 974.678 975.79 976.834 977.837 978.822 979.778 980.672 981.44 982.11 982.833 983.492 984.129 984.811 985.399 985.911 986.415 986.93 987.44 987.876 988.336 988.87…	72.7654	863.734	0				136
#9		9	1165;518;88;104			1189.47 1192.61 1193.98 1194.85 1195.69 1196.49 1197.35 1198.14 1198.85 1199.53 1200.19 1200.85 1201.51 1202.17 1202.84 1203.44 1204.11 1204.72 1205.39 1206.06 1206.76 1207.47 1208.15 1208.81 1209.57 1210.32 1211.08 1211.84 1212.59 1213.34 1214.06 1214.78 1215.5 1216.18 1216.83 1217.47 1218.14 1218.81 1219.53 1220.21 1220.86 1221.41 1221.97 1222.51 1223.13 1223.78 1224.38 1224.9 1225.35 1225.83 1…	69.3537	783.795	0				137
#9		9	1316;416;104;141			1341.06 1344.2 1345.34 1346.25 1347.02 1347.77 1348.51 1349.24 1349.9 1350.53 1351.12 1351.7 1352.32 1352.95 1353.5 1354.07 1354.69 1355.4 1356.13 1356.85 1357.58 1358.3 1359.07 1359.76 1360.43 1361.12 1361.75 1362.42 1363.1 1363.82 1364.54 1365.23 1365.92 1366.6 1367.26 1367.95 1368.6 1369.27 1369.97 1370.79 1371.57 1372.32 1373.03 1373.76 1374.54 1375.31 1375.99 1376.63 1377.29 1377.88 1378.45 …	111.066	1338.56	0				138
#9		9	1010;370;74;108			1037.53 1036.8 1035.15 1034.05 1033.38 1032.91 1032.96 1033.25 1033.47 1033.58 1033.67 1033.78 1033.87 1034.06 1034.22 1034.32 1034.35 1034.41 1034.52 1034.59 1034.68 1034.83 1035.06 1035.3 1035.59 1036 1036.41 1036.78 1037.18 1037.65 1038.2 1038.81 1039.28 1039.55 1039.87 1040.31 1040.78 1041.27 1041.77 1042.16 1042.39 1042.59 1042.86 1043.24 1043.64 1044 1044.32 1044.65 1045.03 1045.49 1045.95 …	66.0432	735.946	0				139
#9		9	982;250;108;127			1008.74 1009.85 1011.21 1012.07 1012.9 1013.76 1014.47 1014.96 1015.33 1015.71 1016.05 1016.33 1016.54 1016.75 1017 1017.19 1017.36 1017.53 1017.71 1017.96 1018.23 1018.51 1018.84 1019.15 1019.41 1019.71 1020 1020.26 1020.56 1020.95 1021.39 1021.82 1022.14 1022.41 1022.68 1022.91 1023.21 1023.46 1023.64 1023.89 1024.18 1024.44 1024.71 1025.02 1025.4 1025.76 1026.14 1026.51 1026.95 1027.43 1027.99…	103.348	1190.1	0				140
#9		9	894;217;92;146			960.541 961.326 963.036 963.177 963.082 962.786 962.513 962.252 961.878 961.507 961.179 960.774 960.338 959.885 959.511 959.24 958.802 958.329 957.752 957.19 956.538 955.863 955.297 954.789 954.295 953.784 953.153 952.537 951.954 951.271 950.617 950.002 949.344 948.735 948.123 947.528 946.936 946.398 945.89 945.455 945.098 944.686 944.236 943.735 943.276 942.894 942.525 942.099 941.627 941.203 94…	108.299	1265.45	0				141
#9		9	1061;90;71;148			1103.73 1105.41 1106.34 1107.44 1108.16 1108.54 1108.71 1108.83 1108.88 1108.9 1108.87 1108.76 1108.66 1108.62 1108.55 1108.49 1108.46 1108.42 1108.38 1108.32 1108.27 1108.28 1108.23 1108.05 1107.82 1107.56 1107.28 1107.02 1106.75 1106.48 1106.24 1106.03 1105.82 1105.64 1105.52 1105.42 1105.31 1105.21 1105.16 1105.15 1105.1 1104.97 1104.83 1104.75 1104.63 1104.45 1104.35 1104.26 1104.1 1103.98 11…	104.038	1264.44	0				142
#9		9	797;100;75;123			843.889 844.594 845.447 846.461 847.584 848.232 848.543 848.614 848.72 848.751 848.714 848.659 848.597 848.418 848.303 848.25 848.218 848.148 848.086 848.041 848.032 848.039 847.982 847.841 847.684 847.533 847.346 847.128 846.972 847.003 846.991 846.664 846.366 846.183 845.905 845.606 845.31 844.93 844.623 844.474 844.3 844.111 843.962 843.843 843.72 843.602 843.511 843.38 843.18 842.918 842.659 …	80.5748	907.527	0				143
#9		9	697;133;89;113			719.939 720.311 721.557 722.786 723.924 725.06 726.24 727.425 728.571 729.671 730.776 731.914 732.99 733.977 734.995 735.997 736.99 737.966 738.993 740 740.899 741.745 742.599 743.472 744.34 745.233 746.084 746.94 747.559 748.08 748.576 749.018 749.371 749.768 750.087 750.319 750.557 750.798 751.032 751.231 751.321 751.416 751.671 752.038 752.311 752.504 752.676 752.935 753.2 753.415 753.688 754.…	79.253	911.841	0				144
#9		9	1262;96;96;140			1286.89 1289.97 1291.04 1291.83 1292.54 1293.24 1293.95 1294.66 1295.35 1295.99 1296.61 1297.22 1297.78 1298.31 1298.87 1299.45 1300.03 1300.65 1301.27 1301.87 1302.44 1303.06 1303.7 1304.31 1304.91 1305.44 1305.93 1306.4 1306.87 1307.37 1307.88 1308.43 1309.01 1309.68 1310.4 1311.12 1311.82 1312.53 1313.25 1313.97 1314.68 1315.29 1315.85 1316.43 1317 1317.54 1318.07 1318.58 1319.12 1319.71 1320.…	105.636	1245.27	0				145
#9		9	966;831;93;111			992.135 989.416 989.406 989.503 989.84 990.393 991.05 991.7 992.367 992.966 993.569 994.209 994.823 995.471 996.126 996.744 997.347 997.935 998.48 999.05 999.606 1000.15 1000.66 1001.24 1001.76 1002.27 1002.8 1003.25 1003.68 1004.29 1004.99 1005.65 1006.24 1006.83 1007.42 1008.06 1008.64 1009.23 1009.83 1010.41 1011.02 1011.61 1012.13 1012.52 1012.9 1013.29 1013.77 1014.32 1014.81 1015.31 1015.8 …	76.3526	870.822	0				146
#9		9	925;736;93;138			952.076 951.946 949.151 947.94 947.646 947.679 947.805 948.155 948.543 948.979 949.469 950.001 950.621 951.248 951.883 952.461 953.014 953.526 953.958 954.504 955.034 955.443 955.723 956.083 956.595 957.046 957.525 958.019 958.417 958.752 959.082 959.403 959.801 960.135 960.476 960.795 961.083 961.397 961.806 962.204 962.635 963.111 963.724 964.301 964.82 965.334 965.872 966.46 966.952 967.44 967…	100.179	1225.03	0				147
#9		9	1312;786;115;103			1337.37 1339.24 1340.96 1342.04 1342.99 1343.78 1344.56 1345.29 1345.94 1346.53 1347.11 1347.65 1348.14 1348.66 1349.2 1349.72 1350.19 1350.65 1351.15 1351.58 1351.92 1352.35 1352.63 1352.88 1353.14 1353.36 1353.54 1353.75 1354.04 1354.36 1354.69 1354.94 1355.09 1355.3 1355.54 1355.78 1356.02 1356.23 1356.5 1356.8 1357.14 1357.52 1357.93 1358.38 1358.84 1359.35 1359.9 1360.51 1361.19 1361.95 1362…	93.6076	1097.98	0				148
#9		9	1429;259;79;185			1476.09 1474.76 1473.16 1471.99 1471.06 1470.25 1469.53 1468.86 1468.29 1467.82 1467.38 1467.05 1466.64 1466.26 1465.84 1465.43 1465.07 1464.76 1464.47 1464.19 1463.95 1463.8 1463.68 1463.52 1463.32 1463.17 1463.03 1462.82 1462.59 1462.34 1461.98 1461.49 1460.94 1460.43 1459.82 1459.15 1458.69 1458.45 1458.27 1458.12 1458.05 1457.84 1457.46 1457.09 1456.89 1456.94 1457.07 1457.01 1456.8 1456.62 1…	144.393	1867.51	0				149
#9		9	263;80;94;89			331.23 331.254 333.286 333.807 333.805 333.61 333.273 332.926 332.5 332.033 331.57 331.121 330.558 330.116 329.547 328.906 328.294 327.767 327.33 326.777 326.02 325.266 324.572 323.892 323.128 322.396 321.598 320.712 319.885 319.092 318.286 317.487 316.718 315.904 315.066 314.24 313.392 312.419 311.331 310.327 309.416 308.485 307.522 306.576 305.621 304.58 303.501 302.488 301.522 300.554 299.554 …	63.4934	663.241	0				150
#9		9	55;80;102;84			78.4874 78.6381 79.7047 80.8835 81.9817 83.0723 84.177 85.2312 86.2762 87.3305 88.4086 89.4858 90.6098 91.7663 92.8675 93.9686 94.984 96.0187 97.0669 98.0958 99.0923 100.093 101.089 102.018 102.91 103.858 104.743 105.566 106.428 107.368 108.281 109.121 110.006 110.863 111.719 112.581 113.461 114.306 115.165 116.023 116.923 117.786 118.73 119.738 120.665 121.548 122.401 123.256 124.1 124.871 125.7…	66.0772	679.902	0				151
#9		9	638;373;63;105			671.271 668.843 666.732 665.647 664.698 663.846 663.014 662.338 661.692 661.078 660.682 660.564 660.531 660.711 660.891 661.167 661.43 661.474 661.58 661.69 661.739 661.774 661.714 661.624 661.581 661.548 661.608 661.676 661.685 661.791 662.035 662.248 662.348 662.47 662.679 662.939 663.24 663.457 663.614 663.66 663.705 663.772 663.845 663.904 663.941 663.949 663.978 664.04 664.108 664.182 664.23…	59.4412	712.214	0				152
#9		9	516;79;98;71			539.403 540.563 541.711 542.897 544.059 545.174 546.23 547.21 548.119 548.976 549.774 550.509 551.192 551.838 552.454 553.055 553.656 554.276 554.919 555.571 556.227 556.893 557.602 558.395 559.286 560.169 561.044 561.97 562.876 563.878 564.835 565.811 566.854 567.916 568.953 570.009 571.006 572.025 573.065 574.102 575.089 576.053 576.999 577.934 578.842 579.725 580.635 581.599 582.618 583.682 58…	54.7248	609.105	0				153
#9		9	420;716;89;177			447.973 450.532 451.508 452.441 453.332 454.181 454.75 455.195 455.534 455.949 456.283 456.532 456.734 456.982 457.27 457.567 457.84 458.151 458.487 458.94 459.399 459.832 460.388 460.89 461.215 461.505 461.957 462.445 462.983 463.39 463.778 464.199 464.541 465.007 465.54 466.06 466.548 467.077 467.46 467.919 468.526 469.136 469.737 470.242 470.687 471.147 471.62 472.187 472.652 473.137 473.576 4…	137.75	1708.45	0				154
#9		9	868;850;118;98			894.168 893.321 891.677 891.339 891.238 891.299 891.553 891.991 892.453 892.817 893.288 893.773 894.211 894.587 894.899 895.123 895.29 895.513 895.768 896.028 896.332 896.743 897.099 897.359 897.692 898.294 898.825 899.442 900.165 900.773 901.406 902.137 902.855 903.567 904.257 904.928 905.579 906.21 906.844 907.513 908.199 908.776 909.395 910.054 910.646 911.257 911.863 912.593 913.386 914.252 9…	94.3276	1127.65	0				155
#9		9	843;413;86;103			904.83 901.979 900.771 899.721 898.922 898.12 897.307 896.472 895.643 894.845 894.056 893.245 892.369 891.522 890.718 889.866 888.996 888.187 887.417 886.607 885.827 885.077 884.35 883.574 882.716 881.916 881.136 880.3 879.426 878.557 877.662 876.748 875.871 875.023 874.171 873.317 872.495 871.708 870.967 870.195 869.457 868.793 868.268 867.793 867.281 866.846 866.572 866.426 866.336 866.287 866.…	69.4944	790.343	0				156
#9		9	858;376;93;162			909.651 909.444 908.321 907.145 906.052 905.644 905.568 905.598 905.65 905.798 905.97 906.201 906.526 906.914 907.24 907.577 908.163 908.802 909.343 909.783 910.248 910.65 911.081 911.395 911.568 911.638 911.612 911.44 911.17 910.94 910.676 910.416 910.196 909.988 909.803 909.65 909.533 909.439 909.109 908.837 908.762 908.789 908.804 908.817 908.916 909.1 909.337 909.458 909.508 909.433 909.178 9…	126.406	1576.41	0				157
#9		9	384;820;111;174			415.197 413.777 412.373 411.139 410.44 410.17 410.082 410.135 410.261 410.405 410.507 410.646 410.824 411.001 411.13 411.188 411.271 411.404 411.482 411.392 411.283 411.308 411.393 411.442 411.397 411.293 411.03 410.932 411.093 411.326 411.343 411.198 411.053 410.859 410.623 410.4 410.159 409.898 409.675 409.383 409.139 408.894 408.628 408.195 407.763 407.623 407.32 407.213 407.247 407.45 407.76 …	146.329	1935.54	0				158
#10		10	438;466;80;120			467.381 469.349 470.49 471.517 472.455 473.124 473.178 473.201 473.19 473.169 473.16 473.154 473.131 473.069 472.974 472.908 472.899 473.014 473.208 473.359 473.456 473.514 473.566 473.662 473.823 474.003 474.209 474.463 474.803 475.084 475.252 475.416 475.713 476.063 476.405 476.759 477.127 477.496 477.921 478.358 478.752 479.118 479.478 479.894 480.346 480.829 481.393 481.978 482.528 483.094 48…	79.5715	928.799	0				159
#10		10	675;653;68;112			715.647 712.685 711.786 711.054 710.155 709.369 708.883 708.545 708.333 708.27 708.202 707.961 707.702 707.518 707.358 707.183 706.992 706.826 706.664 706.454 706.22 706.004 705.814 705.63 705.422 705.239 705.073 704.794 704.423 704 703.624 703.309 702.928 702.563 702.332 702.095 701.765 701.444 701.198 701.056 700.927 700.804 700.718 700.573 700.364 700.076 699.729 699.502 699.38 699.195 698.966…	67.8166	802.168	0				160
#10		10	679;715;87;74			742.973 742.705 741.843 740.964 740.101 739.259 738.423 737.597 736.781 735.997 735.25 734.535 733.842 733.163 732.487 731.808 731.114 730.41 729.693 728.975 728.276 727.526 726.761 725.962 725.126 724.306 723.587 722.863 722.111 721.333 720.5 719.598 718.751 717.826 716.93 716.063 715.181 714.209 713.099 711.925 710.794 709.877 708.467 707.161 705.821 704.504 703.373 702.35 701.755 ;760.277 758.…	47.8876	534.306	0				161
#10		10	720;889;94;94			744.24 747.073 748.49 749.541 750.432 751.193 752.095 753.005 753.91 754.814 755.712 756.537 757.359 758.192 759.027 759.84 760.623 761.387 762.113 762.818 763.595 764.401 765.216 765.929 766.629 767.357 768.05 768.79 769.552 770.314 771.058 771.824 772.549 773.242 773.886 774.566 775.246 775.848 776.449 777.088 777.791 778.484 779.086 779.718 780.414 781.131 781.891 782.556 783.16 783.708 784.37…	63.6732	730.744	0				162
#10		10	494;916;128;139			523.44 522.041 520.83 519.516 518.267 517.738 517.539 517.455 517.382 517.293 517.264 517.294 517.326 517.293 517.253 517.245 517.22 517.295 517.424 517.502 517.589 517.622 517.688 517.819 518.032 518.217 518.487 518.808 519.219 519.681 520.188 520.81 521.525 522.261 522.986 523.744 524.566 525.411 526.233 527.025 527.792 528.543 529.327 530.175 531.117 532.089 532.996 533.981 534.986 535.929 536…	124.421	1566.59	0				163
#10		10	65;438;141;105			92.3125 90.4446 89.3437 88.5506 88.0193 87.8854 88.1402 88.481 88.7252 88.8934 89.2853 89.6269 89.9441 90.2433 90.5841 91.0232 91.8052 92.5941 93.4667 94.401 95.3623 96.2651 97.1787 98.2312 99.1629 100.112 101.181 102.224 103.293 104.31 105.28 106.254 107.117 108.08 109.11 110.067 110.909 111.792 112.651 113.429 114.28 115.223 116.118 116.892 117.775 118.724 119.661 120.566 121.568 122.558 123.57…	111.407	1320.15	0				164
#10		10	167;248;124;95			190.569 189.762 190.343 191.037 191.739 192.451 193.275 194.153 195.098 196.104 197.115 198.117 199.154 200.2 201.191 202.145 203.108 204.054 204.987 205.948 206.896 207.809 208.708 209.582 210.469 211.325 212.162 213.013 213.874 214.698 215.463 216.186 216.915 217.643 218.383 219.156 219.949 220.764 221.59 222.393 223.175 223.999 224.876 225.773 226.654 227.532 228.39 229.179 229.962 230.752 231…	89.3965	971.352	0				165
#10		10	1149;463;91;109			1213.05 1213.13 1214.88 1216.09 1216.72 1216.73 1216.68 1216.59 1216.47 1216.18 1215.71 1215.23 1214.86 1214.57 1214.13 1213.9 1213.68 1213.38 1212.96 1212.47 1212.03 1211.69 1211.37 1210.92 1210.44 1209.97 1209.38 1208.76 1208.21 1207.63 1207.06 1206.58 1206.08 1205.51 1204.98 1204.47 1203.86 1203.17 1202.55 1201.92 1201.22 1200.5 1199.81 1199.19 1198.63 1198.02 1197.31 1196.57 1195.87 1195.23 1…	74.5546	861.859	0				166
#10		10	949;707;112;104			975.468 975.003 972.509 972.232 972.557 972.954 973.442 973.972 974.511 975.036 975.601 976.198 976.817 977.499 978.187 978.816 979.277 979.815 980.363 980.886 981.43 982.025 982.552 983.233 983.965 984.628 985.329 986.088 986.842 987.588 988.319 989.061 989.789 990.506 991.236 991.977 992.73 993.504 994.277 995.092 995.904 996.728 997.541 998.31 999.05 999.778 1000.55 1001.34 1002.13 1002.91 100…	85.2418	932.804	0				167
#10		10	918;618;81;133			941.47 941.399 942.086 942.784 943.395 943.961 944.493 944.991 945.464 945.89 946.295 946.725 947.145 947.554 947.996 948.419 948.827 949.216 949.575 949.923 950.29 950.614 950.813 951.022 951.285 951.597 951.925 952.246 952.712 952.937 952.886 952.947 953.103 953.29 953.457 953.7 953.852 954.04 954.287 954.416 954.509 954.617 954.721 954.728 954.723 954.838 955.112 955.314 955.309 955.359 955.52…	92.7435	1121.19	0				168
#10		10	1439;536;78;128			1464.85 1467.18 1468.49 1469.36 1470.1 1470.8 1471.46 1472.09 1472.7 1473.31 1473.91 1474.45 1475 1475.56 1476.11 1476.7 1477.27 1477.67 1478.03 1478.38 1478.79 1479.33 1479.85 1480.23 1480.56 1480.94 1481.35 1481.67 1481.96 1482.41 1482.86 1483.02 1483.15 1483.49 1483.86 1484.14 1484.24 1484.32 1484.43 1484.53 1484.72 1484.93 1485.11 1485.36 1485.6 1485.81 1485.93 1486.03 1486.14 1486.3 1486.48 …	84.949	1071.62	0				169
#10		10	1303;319;124;85			1328.52 1326.85 1326.09 1326.31 1326.54 1326.79 1327.2 1327.62 1328.11 1328.59 1329.19 1329.85 1330.49 1331.12 1331.69 1332.2 1332.73 1333.33 1333.92 1334.5 1335.14 1335.86 1336.46 1337.11 1337.77 1338.42 1339.06 1339.74 1340.47 1341.22 1341.96 1342.8 1343.64 1344.55 1345.56 1346.55 1347.54 1348.51 1349.46 1350.47 1351.55 1352.74 1353.92 1355.12 1356.32 1357.54 1358.74 1359.94 1361.17 1362.39 136…	90.1828	1112.97	0				170
#10		10	1160;140;101;156			1187.2 1189.53 1190.87 1191.74 1192.46 1193.11 1193.75 1194.25 1194.75 1195.32 1195.66 1196.02 1196.39 1196.75 1197.2 1197.66 1198.08 1198.47 1198.88 1199.37 1199.91 1200.49 1201.09 1201.74 1202.39 1203.05 1203.74 1204.43 1205.16 1205.9 1206.62 1207.31 1207.97 1208.64 1209.33 1210.03 1210.72 1211.44 1212.19 1212.92 1213.62 1214.32 1215.08 1215.87 1216.67 1217.46 1218.18 1218.85 1219.51 1220.13 12…	122.796	1478.26	0				171
#10		10	1225;73;71;115			1261.42 1263.1 1264.63 1265.42 1266.21 1267.09 1267.79 1268.28 1268.61 1268.76 1268.93 1269.12 1269.27 1269.36 1269.48 1269.62 1269.69 1269.78 1269.95 1270.11 1270.21 1270.3 1270.44 1270.69 1270.9 1271.1 1271.35 1271.72 1272.14 1272.33 1272.45 1272.58 1272.76 1272.88 1272.9 1272.91 1272.85 1272.64 1272.41 1272.2 1272.1 1271.95 1271.55 1271.2 1270.93 1270.51 1270.1 1269.72 1269.25 1268.73 1268.34 …	71.3045	844.609	0				172
#10		10	939;339;125;112			963.609 961.964 962.249 962.777 963.302 963.881 964.602 965.413 966.255 967.086 967.915 968.803 969.718 970.697 971.756 972.816 973.932 975.105 976.278 977.512 978.737 979.9 981.015 982.102 983.151 984.151 985.123 986.068 986.984 987.871 988.734 989.604 990.472 991.286 992.068 992.841 993.617 994.439 995.265 996.001 996.704 997.433 998.11 998.826 999.567 1000.31 1001.1 1001.95 1002.85 1003.81 100…	105.297	1274.41	0				173
#10		10	392;822;71;144			419.488 420.995 422.516 423.636 424.447 425.255 426.006 426.463 426.871 427.24 427.478 427.819 428.183 428.329 428.471 428.635 428.838 429.062 429.21 429.255 429.443 429.659 429.804 429.937 430.099 430.171 430.172 430.314 430.48 430.506 430.499 430.511 430.5 430.517 430.581 430.7 430.901 431.038 431.071 431.059 431.006 430.88 430.826 430.948 431.086 431.181 431.275 431.365 431.443 431.539 431.705…	100.263	1251.1	0				174
#10		10	366;776;95;96			396.861 394.647 393.692 392.687 391.7 391.065 390.731 390.385 390.004 389.75 389.621 389.525 389.474 389.508 389.677 389.897 390.212 390.825 391.394 391.782 392.364 392.834 393.349 394.041 394.849 395.701 396.584 397.5 398.481 399.545 400.623 401.674 402.633 403.584 404.557 405.428 406.281 407.175 408.008 408.804 409.577 410.366 411.113 411.807 412.514 413.24 413.962 414.696 415.491 416.328 417.1…	68.8926	794.093	0				175

## Sheet: Figure 2d ∆mptA
%%%%%%%%%%%%%%%%%%%%%%%%%%%%%%%%%%%%%%%%%%%%%%%%%%%%%%%%%%%%%%%%%%%%%%%%%%%%%%%%%%%%%%%%%%%%%%%%%%%%%%%%%%%%%%%%
Figure 2d - ∆mptA Oufti file
%%%%%%%%%%%%%%%%%%%%%%%%%%%%%%%%%%%%%%%%%%%%%%%%%%%%%%%%%%%%%%%%%%%%%%%%%%%%%%%%%%%%%%%%%%%%%%%%%%%%%%%%%%%%%%%%
# % This file contains Oufti suggested parameters for wildtype E. coli in LB
#
# %High-throughput
# outCsvFormat = 0
# csvFileEdit = 0
# runSerial = 0
#
# %Parallel Computation
# maxWorkers = 12
#
# %General
# algorithm = subpixel
# invertimage = 0
# interpoutline = 0
# interSigma = 0
#
#
# % Pixel-based parameters
# areaMin =250
# areaMax = 5000
# splitregions = 1
# displayW = 0
# wShedNum = 5800
#
#
# %Constraints (alg. subpixel)
# cellwidth = 15
# wspringconst = 0.1
# rigidity = 0.8
# rigidityB = 4
#
# % Image forces (alg. subpixel)
# imageforce = 7
# attrCoeff = 0.3
# repCoeff = 0.9
# neighRep = 9
# attrPower = 8
#
# %Contour fitting (alg. subpixel)
# fitDisplay = 0
# fitMaxIter = 120
# moveall = 0.3
# fitStep = 0.3
# fitStepM = .6
# fitCondition = 0
#
#
# %Mesh Creation
# fsmooth = 25
# roiBorder = 22.5
# noCellBorder = 1
# meshStep = 1
# getmesh = 1
#
# % Joining and splitting
# splitThreshold = 0.63
# joindist = 5
# joinangle = 0.2
# joindilate = 1
#
#
# %parameters added after Segmentation Module
# edgemode = 4
# erodeNum = 2
# openNum = 2
# invertimage = 0
# thresFactorM = 0.81497
# thresFactorF = 0.81497
# threshminlevel = 0.77143
# edgeSigmaL = 1
# valleythresh1 = 0
# valleythresh2 = 0.0001
# edgeSigmaV = 0.5
# crossthresh = 0.34
$ cellListN 18 10 21 19 40 24 30
$ shiftframes
% parameter values
frameNumber	ancestors	birthframe	box	descendants	divisions	mesh	length	area	polarity	signal0	spots	objects	cellId;
#1		1	265;279;120;95			288.988 290.883 292.432 293.6 294.721 295.686 296.597 297.556 298.558 299.49 300.36 301.252 302.137 303.001 303.83 304.717 305.594 306.456 307.362 308.26 309.199 310.09 310.941 311.859 312.823 313.791 314.706 315.574 316.526 317.581 318.615 319.489 320.277 321.073 321.889 322.708 323.536 324.363 325.2 326.013 326.896 327.759 328.697 329.592 330.487 331.451 332.413 333.319 334.223 335.151 336.045 …	84.0961	1052.44	0				1
#1		1	522;515;89;119			581.501 579.452 578.165 577.26 576.343 575.342 574.577 574.079 573.752 573.548 573.454 573.43 573.45 573.479 573.441 573.313 573.099 572.938 572.801 572.63 572.459 572.288 572.146 572.015 571.82 571.559 571.275 570.994 570.701 570.458 570.306 570.16 569.967 569.737 569.457 569.2 568.976 568.686 568.228 567.702 567.207 566.758 566.41 566.031 565.595 565.102 564.638 564.158 563.614 563.119 562.669 …	81.9201	981.128	0				2
#1		1	498;739;84;112			524.199 527.535 528.519 529.216 529.9 530.576 531.333 532.028 532.624 533.097 533.698 534.17 534.443 534.783 535.188 535.432 535.654 535.998 536.328 536.608 536.977 537.448 537.799 538.239 538.798 539.219 539.517 539.91 540.475 541.045 541.491 542.049 542.635 543.065 543.388 543.809 544.342 544.884 545.338 545.805 546.186 546.471 546.816 547.263 547.731 548.33 548.955 549.434 549.896 550.292 550.…	73.7554	845.818	0				3
#1		1	675;751;110;122			701.994 701.409 699.689 698.398 697.931 697.687 697.638 697.759 698.103 698.364 698.672 699.091 699.572 700.063 700.559 700.936 701.322 701.649 701.978 702.468 703.062 703.602 704.046 704.352 704.639 705.039 705.576 706.035 706.492 706.946 707.358 707.792 708.348 708.921 709.499 710.066 710.831 711.594 712.35 713.083 713.815 714.583 715.304 715.958 716.65 717.366 718.091 718.838 719.579 720.315 7…	96.1665	1237.56	0				4
#1		1	708;474;81;118			763.694 765.234 766.216 766.432 766.446 766.397 766.125 765.782 765.367 764.984 764.627 764.201 763.664 763.205 762.62 762.006 761.543 761.119 760.615 760.168 759.933 759.73 759.456 759.073 758.734 758.497 758.434 758.317 757.988 757.713 757.424 756.988 756.507 755.96 755.455 754.983 754.443 753.935 753.522 753.102 752.733 752.353 751.867 751.492 751.206 750.854 750.493 750.11 749.695 749.39 749.…	77.3382	902.904	0				5
#1		1	764;651;70;114			792.742 791.547 790.071 788.804 787.718 787.015 786.784 786.65 786.572 786.633 786.736 786.768 786.758 786.818 786.885 786.924 786.928 787.099 787.306 787.44 787.646 788.018 788.404 788.809 789.273 789.691 790.18 790.692 791.178 791.624 792.044 792.419 792.778 793.078 793.378 793.653 793.88 794.166 794.464 794.683 794.832 794.998 795.172 795.251 795.348 795.553 795.853 796.098 796.211 796.391 796…	70.7742	906.852	0				6
#1		1	844;565;73;133			871.912 874.727 875.574 876.408 877.365 878.272 878.921 879.351 879.502 879.655 879.783 879.986 880.269 880.471 880.455 880.369 880.473 880.592 880.539 880.661 880.691 880.68 880.653 880.722 880.789 880.744 880.701 880.767 880.797 880.771 880.712 880.721 880.688 880.583 880.341 880.193 880.143 880.186 880.219 880.241 880.247 880.3 880.48 880.752 881.057 881.333 881.671 882.008 882.272 882.469 882…	89.9606	1186.41	0				7
#1		1	912;441;65;122			943.231 942.002 940.585 939.823 939.014 938.067 937.271 936.577 936.098 935.683 935.195 934.946 934.753 934.628 934.531 934.623 934.723 934.887 935.174 935.502 935.686 935.731 935.847 936.055 936.192 936.005 935.796 935.752 935.747 935.755 935.791 935.818 935.842 935.901 936.053 936.148 936.055 935.992 936.115 936.346 936.638 936.824 936.885 936.993 937.117 937.263 937.479 937.643 937.74 937.84 9…	77.4865	950.935	0				8
#1		1	913;337;99;88			937.038 937.822 939.699 940.982 942.099 943.103 944.044 944.995 945.992 946.965 947.873 948.77 949.663 950.525 951.313 952.041 952.735 953.57 954.42 955.286 956.158 957.051 957.876 958.724 959.629 960.626 961.622 962.52 963.483 964.341 965.198 966.069 966.853 967.608 968.41 969.228 970.066 970.888 971.685 972.521 973.414 974.292 975.119 976.038 976.955 977.763 978.624 979.471 980.287 981.086 981.…	63.8023	712.505	0				9
#1		1	1033;355;76;98			1076.81 1075.44 1074.29 1073.25 1072.53 1072.01 1072.07 1072.21 1072.29 1072.28 1072.35 1072.54 1072.67 1072.7 1072.7 1072.72 1072.81 1072.93 1073.04 1073.09 1072.94 1072.73 1072.52 1072.35 1072.17 1071.86 1071.41 1070.91 1070.42 1069.98 1069.45 1068.86 1068.24 1067.73 1067.14 1066.55 1065.98 1065.47 1065.01 1064.47 1063.9 1063.32 1062.7 1062.14 1061.48 1060.8 1060.12 1059.44 1058.83 1058.24 1057…	58.1066	677.007	0				10
#1		1	1110;419;103;123			1135.86 1139 1140.26 1141.4 1142.41 1143.19 1143.88 1144.55 1145.24 1145.92 1146.59 1147.25 1147.91 1148.59 1149.29 1149.91 1150.42 1151.07 1151.75 1152.45 1153.13 1153.76 1154.33 1154.9 1155.53 1156.15 1156.71 1157.28 1157.91 1158.53 1159.14 1159.77 1160.47 1161.1 1161.75 1162.43 1163.2 1163.99 1164.76 1165.53 1166.29 1167 1167.73 1168.52 1169.32 1170.08 1170.84 1171.49 1172.15 1172.84 1173.58 1…	92.6241	1252.93	0				11
#1		1	1207;479;101;106			1230.25 1230.13 1230.87 1231.74 1232.62 1233.49 1234.36 1235.28 1236.24 1237.24 1238.3 1239.39 1240.47 1241.57 1242.7 1243.84 1244.99 1246.16 1247.33 1248.5 1249.68 1250.86 1252.07 1253.3 1254.53 1255.78 1257.06 1258.33 1259.43 1260.49 1261.58 1262.65 1263.66 1264.6 1265.59 1266.57 1267.52 1268.43 1269.33 1270.12 1270.77 1271.45 1272.01 1272.51 1273.14 1273.73 1274.16 1274.51 1274.95 1275.35 1275…	84.7052	1157.73	0				12
#1		1	1311;225;116;83			1333.76 1334.23 1335.58 1336.87 1338.05 1339.17 1340.16 1341.13 1342.09 1343.05 1343.98 1344.88 1345.75 1346.6 1347.45 1348.31 1349.19 1350.08 1351.01 1351.97 1352.96 1353.99 1355.05 1356.13 1357.22 1358.33 1359.47 1360.62 1361.78 1362.89 1363.98 1365.1 1366.19 1367.23 1368.26 1369.26 1370.24 1371.21 1372.21 1373.19 1374.14 1375.09 1376.04 1377.04 1378.02 1379.01 1379.87 1380.83 1381.85 1382.87 1…	78.7183	941.32	0				13
#1		1	1127;588;72;103			1159.79 1162.81 1164.3 1165.24 1166.07 1166.83 1167.55 1168.26 1169 1169.58 1170.01 1170.43 1170.93 1171.38 1171.81 1172.24 1172.6 1172.99 1173.34 1173.67 1174.05 1174.4 1174.88 1175.2 1175.53 1175.99 1175.76 1175.55 1175.31 1174.91 1174.35 1173.72 1173.1 1172.64 1172.25 1171.72 1171.17 1170.6 1169.95 1169.34 1168.86 1168.44 1167.93 1167.42 1166.9 1166.59 1166.41 1166.04 1165.5 1164.95 1164.44 11…	60.8356	737.215	0				14
#1		1	929;809;107;69			952.43 953.277 954.734 955.907 957.04 958.178 959.267 960.314 961.361 962.382 963.372 964.345 965.295 966.256 967.28 968.216 969.143 970.115 971.082 972.02 972.893 973.757 974.623 975.512 976.437 977.392 978.351 979.3 980.238 981.17 982.112 983.05 983.99 984.983 985.999 987.008 987.975 988.91 989.84 990.765 991.692 992.627 993.561 994.479 995.38 996.287 997.199 998.093 999.012 999.939 1000.87 100…	62.4672	789.21	0				15
#1		1	1232;727;91;111			1298.06 1295.32 1293.93 1292.94 1292.08 1291.21 1290.18 1289.27 1288.42 1287.6 1286.89 1286.22 1285.45 1284.62 1283.88 1283.19 1282.46 1281.74 1281.07 1280.35 1279.69 1279.1 1278.53 1277.95 1277.4 1276.98 1276.64 1276.09 1275.47 1274.93 1274.45 1273.84 1273.32 1272.72 1272.03 1271.32 1270.73 1270.06 1269.46 1268.88 1268.38 1267.91 1267.46 1266.85 1266.24 1265.63 1265.14 1264.72 1264.33 1263.8 126…	74.4229	891.396	0				16
#1		1	1168;936;70;111			1198.33 1197.63 1196.12 1195 1193.9 1192.9 1192.7 1192.46 1192.35 1192.19 1191.96 1191.81 1191.68 1191.54 1191.47 1191.55 1191.54 1191.51 1191.57 1191.68 1191.69 1191.59 1191.64 1191.84 1192.04 1192.15 1192.03 1192.03 1192.22 1192.38 1192.37 1192.42 1192.58 1192.82 1193.07 1193.35 1193.82 1194.24 1194.44 1194.63 1195.03 1195.51 1195.87 1196.15 1196.46 1196.7 1197.03 1197.55 1198.02 1198.51 1199.0…	66.7436	839.874	0				17
#1		1	1070;892;73;120			1117.14 1114.1 1112.61 1111.48 1110.57 1109.57 1108.72 1107.94 1107.12 1106.28 1105.5 1104.86 1104.29 1103.69 1103.12 1102.55 1102.05 1101.69 1101.3 1100.79 1100.33 1099.83 1099.41 1098.91 1098.46 1098.12 1097.75 1097.37 1096.87 1096.42 1095.95 1095.56 1095.29 1094.97 1094.59 1094.29 1094.04 1093.8 1093.68 1093.69 1093.69 1093.71 1093.76 1093.74 1093.69 1093.58 1093.41 1093.48 1093.73 1093.87 109…	79.4414	1039.64	0				18
#2		2	104;408;80;142			158.263 155.13 153.637 152.235 151.014 150.134 149.301 148.537 147.798 147.067 146.374 145.704 144.973 144.355 143.707 143.019 142.451 141.892 141.453 140.9 140.443 139.969 139.684 139.445 139.229 139.001 138.634 138.302 137.831 137.564 137.436 137.21 137.019 136.931 136.76 136.55 136.372 136.23 136.007 135.973 135.921 135.736 135.307 134.91 134.722 134.451 134.215 134.079 133.873 133.708 133.583…	99.2559	1300.55	0				19
#2		2	472;378;123;95			495.636 495.002 495.551 496.18 496.773 497.378 497.989 498.605 499.233 499.916 500.691 501.507 502.338 503.235 504.205 505.139 505.982 506.869 507.845 508.812 509.699 510.535 511.387 512.275 513.155 514.001 514.803 515.585 516.427 517.303 518.141 518.951 519.795 520.627 521.471 522.405 523.361 524.269 525.166 526.092 526.974 527.773 528.56 529.348 530.135 530.943 531.756 532.55 533.345 534.144 53…	88.1467	1029.84	0				20
#2		2	456;884;135;78			479.465 479.692 480.706 481.713 482.722 483.736 484.764 485.819 486.909 488.04 489.216 490.424 491.641 492.871 494.077 495.212 496.322 497.419 498.467 499.492 500.509 501.462 502.387 503.298 504.178 505.018 505.83 506.647 507.507 508.398 509.283 510.164 511.04 511.912 512.799 513.714 514.647 515.589 516.555 517.545 518.558 519.606 520.664 521.664 522.681 523.717 524.738 525.738 526.7 527.615 528.…	91.1408	1087.63	0				21
#2		2	602;845;62;103			634.17 632.591 630.908 629.898 629.06 628.112 627.176 626.497 626.062 625.825 625.698 625.654 625.673 625.618 625.481 625.363 625.369 625.524 625.514 625.406 625.353 625.298 625.304 625.498 625.622 625.747 625.94 626.042 626.207 626.449 626.674 626.876 627.084 627.216 627.34 627.516 627.701 627.787 627.864 628.092 628.226 628.292 628.375 628.475 628.637 628.981 629.309 629.19 629.197 629.262 629.…	57.404	716.947	0				22
#2		2	767;761;71;109			811.096 812.206 813.293 814.563 815.184 815.36 815.135 814.805 814.36 813.767 813.337 812.901 812.467 811.988 811.572 811.16 810.882 810.8 810.685 810.4 810.052 809.751 809.498 809.285 809.15 808.966 808.822 808.767 808.734 808.665 808.61 808.543 808.412 808.233 808.045 807.872 807.713 807.573 807.431 807.299 807.197 807.066 806.869 806.631 806.393 806.246 806.011 805.627 805.212 804.84 804.607 8…	66.4652	846.751	0				23
#2		2	846;499;117;105			868.644 868.655 869.45 870.328 871.208 872.073 872.986 873.969 874.979 876.013 877.115 878.301 879.571 880.917 882.304 883.689 885.045 886.338 887.541 888.703 889.845 890.859 891.855 892.831 893.736 894.614 895.55 896.468 897.301 898.15 899.045 899.953 900.894 901.788 902.55 903.304 904.156 905.067 905.906 906.686 907.479 908.337 909.179 909.956 910.698 911.412 912.149 912.952 913.771 914.585 915…	90.2625	1056.26	0				24
#2		2	955;787;86;110			1010.91 1009.59 1007.99 1007.34 1006.34 1005.56 1005.13 1004.78 1004.49 1004.28 1004.09 1003.86 1003.61 1003.36 1003.08 1002.79 1002.61 1002.48 1002.19 1001.86 1001.58 1001.32 1001.02 1000.67 1000.31 999.973 999.747 999.552 999.321 999.135 998.894 998.588 998.322 998.088 997.852 997.606 997.336 997.071 996.816 996.576 996.31 996.048 995.65 995.24 994.817 994.472 993.96 993.417 992.881 992.348 991…	72.853	931.165	0				25
#2		2	999;960;66;101			1028.75 1028.08 1026.53 1025.48 1024.4 1023.44 1022.95 1022.74 1022.47 1022.29 1022.06 1021.97 1022.11 1022.36 1022.41 1022.37 1022.42 1022.49 1022.51 1022.51 1022.41 1022.44 1022.56 1022.61 1022.63 1022.83 1023.04 1023.37 1023.69 1024.07 1024.22 1024.22 1024.36 1024.51 1024.78 1025.24 1025.5 1025.67 1025.94 1026.25 1026.53 1026.9 1027.29 1027.56 1027.73 1027.9 1028.19 1028.41 1028.64 1028.91 102…	56.242	701.902	0				26
#2		2	580;69;103;106			658.118 658.288 660.051 660.319 660.287 660.079 659.641 659.142 658.666 658.299 657.82 657.365 656.815 656.191 655.601 654.989 654.269 653.507 652.772 652.044 651.323 650.57 649.816 649.099 648.348 647.614 646.921 646.265 645.568 644.885 644.215 643.475 642.757 642.022 641.269 640.576 639.863 639.318 638.746 638.098 637.41 636.753 636.183 635.646 635.115 634.44 633.785 633.157 632.486 631.826 631…	80.9111	874.487	0				27
#2		2	1130;656;70;85			1157.79 1156.37 1154.97 1154.15 1153.91 1153.8 1153.72 1153.67 1153.67 1153.7 1153.83 1153.99 1153.99 1153.82 1153.7 1153.53 1153.38 1153.22 1153.2 1153.21 1153.27 1153.39 1153.56 1153.88 1154.52 1155.06 1155.97 1156.64 1157.45 1158.45 1159.39 1160.3 1161.15 1162.04 1162.92 1163.76 1164.56 1165.39 1166.21 1167.05 1167.96 1169.01 1170.66 1174.48 ;678.687 679.872 681.203 682.389 683.432 684.43 685.…	43.1096	542.51	0				28
#3		3	331;468;82;134			360.932 358.618 357.754 356.996 356.118 355.288 354.738 354.45 354.337 354.144 353.823 353.652 353.61 353.605 353.526 353.643 353.672 353.622 353.618 353.641 353.808 354.009 354.222 354.581 354.999 355.493 355.883 356.281 356.726 357.129 357.5 357.842 358.267 358.747 359.117 359.467 359.898 360.448 360.917 361.264 361.619 362.097 362.61 363.077 363.48 363.828 364.267 364.715 365.116 365.583 365.9…	94.6161	1125.67	0				29
#3		3	608;691;73;145			648.117 648.208 650.172 650.622 650.741 650.593 650.236 649.89 649.506 649.04 648.463 647.949 647.616 647.351 647.114 646.933 646.826 646.735 646.588 646.469 646.412 646.297 646.151 646.022 645.912 645.814 645.741 645.639 645.614 645.621 645.625 645.56 645.438 645.468 645.586 645.724 645.811 645.904 646.101 646.364 646.652 646.989 647.271 647.568 647.862 647.969 648.087 648.289 648.42 648.387 648…	103.194	1253.48	0				30
#3		3	899;931;94;101			923.283 921.662 921.666 921.983 922.444 923.021 923.671 924.277 924.893 925.542 926.197 926.827 927.453 928.039 928.515 929.072 929.622 930.263 930.897 931.612 932.295 933.002 933.669 934.276 934.799 935.371 935.967 936.512 937.112 937.526 937.874 938.422 938.972 939.454 939.786 940.301 940.778 941.299 941.745 942.26 942.773 943.327 943.859 944.5 945.225 946.004 946.8 947.531 948.305 949.07 949.8…	68.9924	839.579	0				31
#3		3	848;581;79;97			874.838 873.954 871.9 871.344 871.251 871.3 871.42 871.536 871.628 871.894 872.285 872.692 873.055 873.479 873.873 874.274 874.674 875.095 875.46 875.804 876.245 876.598 876.903 877.145 877.335 877.609 877.97 878.315 878.692 879.179 879.681 880.058 880.418 880.827 881.293 881.727 882.418 883.132 883.748 884.436 885.185 885.935 886.728 887.465 888.11 888.837 889.564 890.303 891.063 891.886 892.722…	57.0513	713.839	0				32
#3		3	1159;503;61;130			1191.04 1192.71 1193.83 1194.8 1195.73 1196.28 1196.42 1196.44 1196.51 1196.63 1196.67 1196.62 1196.55 1196.56 1196.58 1196.61 1196.44 1196.23 1196.25 1196.27 1196.22 1196.13 1195.98 1195.86 1195.89 1195.82 1195.66 1195.6 1195.6 1195.61 1195.53 1195.42 1195.43 1195.53 1195.56 1195.52 1195.45 1195.36 1195.28 1195.16 1194.96 1194.79 1194.76 1194.79 1194.79 1194.94 1195.03 1194.94 1194.73 1194.6 119…	84.5948	1017.52	0				33
#3		3	815;242;70;109			843.696 845.955 847.114 848.051 848.929 849.558 849.967 850.294 850.46 850.588 850.568 850.508 850.517 850.546 850.374 850.231 850.208 850.196 850.239 850.332 850.436 850.533 850.608 850.698 850.935 851.231 851.354 851.309 851.516 851.803 852.074 852.313 852.636 852.957 853.291 853.587 853.922 854.289 854.599 854.853 855.202 855.644 856.181 856.68 857.196 857.614 857.994 858.276 858.672 859.18 85…	65.6096	822.235	0				34
#3		3	51;384;80;121			75.2855 73.9979 73.7126 73.8548 74.2802 74.6985 75.1189 75.5262 75.8817 76.2612 76.612 76.9269 77.2463 77.5354 77.8555 78.2148 78.5943 78.9287 79.1845 79.3584 79.521 79.7594 79.9983 80.1923 80.2635 80.2585 80.3208 80.4184 80.4729 80.5205 80.5317 80.4665 80.4663 80.5226 80.5214 80.5874 80.7218 80.8529 81.0452 81.2725 81.5661 81.9747 82.4157 82.7164 82.966 83.3869 83.8723 84.3318 84.9405 85.4917 85…	80.93	1022.48	0				35
#3		3	137;583;102;84			160.484 161.231 162.374 163.507 164.626 165.735 166.842 167.938 168.988 170.034 171.115 172.173 173.175 174.17 175.159 176.12 177.096 178.094 179.081 180.063 181.063 182.09 183.126 184.158 185.226 186.331 187.427 188.529 189.692 190.881 192.058 193.238 194.413 195.556 196.605 197.604 198.531 199.38 200.257 201.029 201.755 202.462 203.13 203.754 204.324 204.959 205.704 206.443 207.137 207.793 208.…	65.3194	838.3	0				36
#3		3	86;692;120;67			183.035 182.986 181.747 180.574 179.398 178.278 177.149 176.018 174.915 173.854 172.804 171.772 170.754 169.716 168.693 167.693 166.68 165.655 164.679 163.719 162.768 161.803 160.803 159.807 158.866 157.905 156.938 155.974 155.105 154.313 153.467 152.582 151.723 150.894 150.065 149.279 148.524 147.77 147.02 146.277 145.536 144.786 144.008 143.193 142.351 141.473 140.563 139.628 138.668 137.673 13…	77.2712	965.04	0				37
#3		3	947;615;73;104			984.417 981.117 979.742 978.496 977.392 976.375 975.357 974.477 973.648 972.913 972.335 971.927 971.681 971.487 971.232 970.934 970.657 970.455 970.331 970.267 970.226 970.136 970.225 970.535 970.806 971.108 971.496 971.823 972.149 972.618 973.167 973.563 973.898 974.322 974.768 975.232 975.716 976.219 976.757 977.211 977.569 977.957 978.458 978.932 979.556 980.163 980.645 981.181 981.754 982.303…	62.5352	770.823	0				38
#3		3	987;523;78;103			1013.99 1013.42 1011.76 1010.8 1010.46 1010.35 1010.36 1010.43 1010.5 1010.55 1010.66 1010.84 1010.98 1011.07 1011.11 1011.12 1011.05 1010.88 1010.75 1010.64 1010.55 1010.47 1010.33 1010.16 1010.05 1010.02 1010.02 1010.13 1010.33 1010.48 1010.56 1010.66 1010.89 1011.26 1011.64 1012.2 1013.15 1014.21 1015.17 1016.09 1017.14 1018.34 1019.23 1020.03 1020.88 1021.68 1022.43 1023.17 1023.92 1024.7 102…	66.3185	775.675	0				39
#3		3	567;375;123;71			663.35 659.543 658.267 657.281 656.423 655.729 654.984 654.258 653.555 652.905 652.414 651.997 651.574 651.113 650.611 650.088 649.531 648.941 648.347 647.763 647.166 646.609 646.027 645.424 644.825 644.225 643.602 642.952 642.278 641.578 640.841 640.064 639.241 638.37 637.448 636.488 635.503 634.475 633.402 632.301 631.18 630.05 628.914 627.773 626.636 625.509 624.387 623.27 622.176 621.112 620.…	80.6862	977.796	0				40
#3		3	615;271;73;117			639.914 642.491 643.506 644.886 646.194 647.153 648.032 648.825 649.453 650.032 650.537 651.042 651.497 651.869 652.146 652.436 652.863 653.246 653.58 653.89 654.208 654.46 654.693 655.062 655.207 655.431 655.743 655.987 656.225 656.371 656.4 656.508 656.616 656.829 657.19 657.397 657.515 657.695 657.986 658.207 658.339 658.461 658.624 658.816 659.042 659.294 659.48 659.646 659.901 660.215 660.53…	74.9418	882.812	0				41
#3		3	605;335;93;90			629.908 627.999 627.867 628.242 628.644 629.175 629.864 630.597 631.355 632.094 632.834 633.598 634.4 635.088 635.661 636.212 636.769 637.367 637.974 638.615 639.293 639.968 640.614 641.185 641.702 642.308 643.008 643.728 644.475 645.262 646.086 646.911 647.725 648.555 649.371 650.195 651.065 651.851 652.626 653.426 654.279 655.067 655.882 656.813 657.731 658.359 658.572 659.4 660.234 661.053 661…	60.2903	657.289	0				42
#3		3	1178;415;131;109			1203.89 1201.87 1201.42 1201.48 1201.91 1202.54 1203.24 1203.77 1204.3 1204.87 1205.51 1206.2 1206.85 1207.58 1208.35 1209.1 1209.81 1210.54 1211.3 1212.01 1212.78 1213.57 1214.37 1215.18 1215.92 1216.74 1217.54 1218.35 1219.23 1220.16 1221.07 1221.89 1222.71 1223.54 1224.39 1225.26 1226.19 1227.13 1228.04 1228.98 1230 1231 1231.93 1232.84 1233.8 1234.8 1235.79 1236.79 1237.84 1238.86 1239.82 124…	102.256	1357.71	0				43
#3		3	1254;490;93;110			1320.79 1317.48 1316.15 1314.86 1313.86 1312.92 1312.04 1311.26 1310.62 1310.02 1309.36 1308.45 1307.97 1307.72 1307.33 1306.73 1306.09 1305.4 1304.71 1304.02 1303.32 1302.61 1301.89 1301.24 1300.63 1300.05 1299.43 1298.81 1298.18 1297.53 1296.94 1296.4 1295.86 1295.4 1295.03 1294.44 1293.83 1293.31 1292.8 1292.34 1291.82 1291.27 1290.73 1290.24 1289.65 1289.04 1288.44 1287.85 1287.32 1286.7 1286…	74.4521	924.872	0				44
#3		3	1003;872;78;151			1045.89 1047.47 1048.61 1049.58 1050.27 1050.63 1050.67 1050.57 1050.46 1050.41 1050.34 1050.24 1050.14 1050 1049.73 1049.45 1049.26 1049.1 1048.88 1048.65 1048.39 1048.17 1047.92 1047.62 1047.36 1047.14 1046.86 1046.61 1046.45 1046.34 1046.18 1045.9 1045.6 1045.37 1045.14 1045 1044.82 1044.55 1044.46 1044.51 1044.3 1043.91 1043.63 1043.52 1043.33 1043.07 1042.94 1042.81 1042.67 1042.64 1042.63 1…	109.782	1497.66	0				45
#3		3	601;971;95;95			624.261 625.511 626.648 627.82 629.059 630.202 631.32 632.433 633.538 634.601 635.602 636.59 637.568 638.559 639.564 640.528 641.47 642.423 643.39 644.399 645.449 646.501 647.535 648.597 649.683 650.743 651.819 652.942 653.948 654.899 656.074 657.127 658.076 659.018 659.877 660.67 661.495 662.217 662.741 663.169 663.57 663.994 664.406 664.801 665.228 665.673 666.146 666.637 667.146 667.704 668.31…	67.9113	841.294	0				46
#3		3	196;799;73;82			220.111 222.429 223.966 225.134 226.22 227.287 228.256 229.098 229.931 230.766 231.599 232.458 233.361 234.267 235.168 236.083 237.007 237.93 238.838 239.763 240.727 241.686 242.651 243.622 244.432 244.94 245.46 245.659 246.001 245.941 245.808 245.744 245.754 245.8 245.837 245.834 245.759 245.591 245.325 244.736 243.81 242.765 242.045 239.843 ;854.766 857.076 857.596 857.599 857.504 857.393 857.1…	42.1329	496.959	0				47
#3		3	657;1;81;97			711.73 709.12 708.253 707.61 706.916 706.06 705.375 704.771 704.095 703.682 703.3 702.778 702.372 702.002 701.574 701.152 700.731 700.273 699.81 699.354 698.866 698.331 697.863 697.478 697.065 696.67 696.317 695.989 695.723 695.358 694.906 694.587 694.376 694.057 693.699 693.333 692.935 692.506 692.033 691.669 691.357 690.949 690.592 690.262 689.948 689.643 689.272 688.904 688.531 688.223 688.018…	69.6829	809.68	0				48
#3		3	131;127;115;99			155.04 157.834 158.963 160.032 160.928 161.692 162.373 163.046 163.753 164.466 165.167 165.898 166.766 167.75 168.66 169.426 170.202 170.892 171.669 172.464 173.232 173.978 174.649 175.279 175.948 176.763 177.517 178.268 179.025 179.687 180.361 181.045 181.705 182.378 183.015 183.641 184.262 184.751 185.309 185.969 186.633 187.295 187.948 188.623 189.369 190.163 191 191.778 192.513 193.289 194.05…	85.5842	977.296	0				162
#4		4	679;441;114;155			708.147 707.251 706.002 705.108 703.951 702.971 702.679 702.659 702.597 702.438 702.342 702.37 702.451 702.534 702.627 702.743 702.87 702.948 702.922 702.872 702.914 703.036 703.151 703.262 703.377 703.554 703.776 704.24 704.905 705.548 706.285 707.119 707.941 708.74 709.53 710.259 710.887 711.403 711.898 712.385 712.87 713.327 713.716 714.161 714.559 714.879 715.35 715.782 716.197 716.62 717.09 …	126.763	1543.36	0				49
#4		4	904;402;61;111			932.018 934.065 935.134 936.094 937.009 937.819 938.446 938.926 939.295 939.644 939.927 940.087 940.144 940.246 940.43 940.632 940.753 940.776 940.773 940.735 940.639 940.556 940.534 940.609 940.774 940.892 941.006 941.044 941.049 941.179 941.4 941.419 941.307 941.232 941.295 941.328 941.23 941.192 941.254 941.24 941.156 941.105 941.156 941.232 941.372 941.516 941.583 941.579 941.568 941.489 941.…	65.4653	782.591	0				50
#4		4	693;54;136;69			716.858 717.339 719.497 720.867 721.976 723.039 724.008 724.874 725.731 726.556 727.335 728.07 728.784 729.503 730.233 730.986 731.772 732.576 733.4 734.248 735.127 736.038 736.976 737.94 738.926 739.929 740.939 741.955 742.982 744.016 745.057 746.105 747.16 748.217 749.273 750.332 751.397 752.461 753.526 754.584 755.645 756.711 757.783 758.866 759.97 761.074 762.159 763.243 764.319 765.354 766.3…	92.7084	1065.42	0				51
#4		4	737;221;69;107			775.484 775.026 773.148 772.244 771.268 770.457 769.907 769.653 769.48 769.289 769.218 769.245 769.152 769.062 769.19 769.331 769.465 769.595 769.575 769.522 769.548 769.56 769.531 769.527 769.624 769.664 769.583 769.513 769.464 769.429 769.459 769.446 769.286 769.005 768.796 768.663 768.595 768.463 768.229 767.94 767.697 767.394 766.976 766.482 766.112 765.624 765.112 764.605 764 763.617 763.182…	63.2241	739.702	0				52
#4		4	1379;615;78;94			1431.87 1428.67 1427.34 1426.35 1425.46 1424.6 1423.74 1422.98 1422.24 1421.58 1420.99 1420.49 1419.85 1419.31 1418.71 1418.04 1417.53 1416.96 1416.34 1415.73 1415.21 1414.73 1414.2 1413.54 1412.92 1412.35 1411.8 1411.34 1410.84 1410.46 1410.22 1409.91 1409.4 1408.97 1408.7 1408.36 1407.98 1407.61 1407.24 1406.76 1406.33 1405.91 1405.46 1404.94 1404.39 1403.84 1403.37 1402.91 1402.48 1402.13 1401…	53.5033	648.241	0				53
#4		4	478;200;84;131			508.273 507.306 506.345 505.409 504.264 503.23 502.625 502.347 502.071 501.972 501.896 501.877 501.84 501.724 501.547 501.445 501.439 501.129 500.864 501.055 501.438 501.606 501.77 501.969 502.348 502.578 502.783 503.295 503.649 503.976 504.332 504.692 504.93 505.315 505.604 505.864 506.292 506.727 507.186 507.607 507.902 508.288 508.711 509.139 509.524 509.774 510.17 510.705 511.198 511.609 511.…	91.201	1138.75	0				54
#4		4	444;318;112;126			470.639 469.408 468.213 467.655 467.34 467.29 467.258 467.251 467.351 467.569 467.884 468.389 468.87 469.573 470.18 470.839 471.485 471.987 472.551 473.234 473.97 474.688 475.366 475.962 476.706 477.423 478.102 478.861 479.522 480.109 480.875 481.662 482.34 483.053 483.76 484.524 485.229 485.906 486.608 487.284 487.937 488.59 489.234 489.912 490.583 491.188 491.805 492.397 492.918 493.425 493.995…	99.8652	1180.18	0				55
#4		4	410;241;80;104			464.877 466.989 466.977 466.715 466.251 465.801 465.309 464.687 463.968 463.266 462.565 461.882 461.219 460.556 459.887 459.196 458.483 457.779 457.078 456.345 455.605 454.884 454.18 453.509 452.853 452.179 451.522 450.901 450.291 449.739 449.28 448.806 448.27 447.785 447.414 447.197 447.101 447.052 446.974 446.882 446.81 446.755 446.71 446.679 446.652 446.669 446.746 446.85 447.037 447.249 447.3…	66.0866	762.437	0				56
#4		4	771;724;62;105			802.254 800.034 799.012 797.99 797.235 796.726 796.462 796.349 796.26 796.048 795.943 795.982 796.039 796.063 796.137 796.302 796.355 796.309 796.38 796.508 796.631 796.787 796.893 796.91 797.014 797.308 797.55 797.63 797.64 797.682 797.733 797.645 797.476 797.353 797.176 796.973 796.886 796.847 796.816 796.764 796.698 796.647 796.504 796.276 796.05 795.818 795.528 795.164 794.798 794.549 794.387…	60.5887	679.798	0				57
#4		4	778;846;61;118			812.259 813.11 814.472 815.432 815.998 816.268 816.352 816.331 816.189 816.054 815.89 815.699 815.536 815.519 815.357 815.029 814.786 814.641 814.495 814.392 814.351 814.359 814.359 814.324 814.3 814.287 814.282 814.304 814.397 814.469 814.437 814.471 814.59 814.67 814.573 814.409 814.522 814.775 814.913 814.841 814.758 814.864 815.123 815.396 815.665 815.837 815.896 816.028 816.174 816.253 816.2…	74.266	876.546	0				58
#4		4	741;934;92;94			805.1 806.182 807.501 808.569 809.201 809.806 810.004 810.014 810.094 809.998 809.721 809.423 809.02 808.627 808.391 808.038 807.773 807.542 807.311 806.971 806.59 806.399 806.192 805.798 805.37 804.948 804.61 804.311 803.986 803.557 803.066 802.637 802.175 801.554 800.846 800.07 799.172 798.226 797.299 796.343 795.33 794.292 793.22 792.056 790.794 789.515 788.245 786.972 785.706 784.46 783.28 78…	68.7449	821.559	0				59
#4		4	661;771;70;92			702.891 703.834 705.214 706.386 707.219 707.603 707.71 707.733 707.686 707.504 707.327 707.23 707.085 706.902 706.743 706.609 706.397 706.28 706.12 705.902 705.626 705.307 704.949 704.553 704.086 703.541 702.953 702.384 701.782 701.124 700.462 699.782 699.328 698.899 698.428 697.909 697.703 697.667 697.426 697.202 697.003 696.744 696.396 695.978 695.533 695.08 694.27 693.339 692.346 691.077 688.8…	49.5747	617.458	0				60
#4		4	465;598;88;153			525.154 525.896 527.103 528.26 529.095 529.758 530.157 530.297 530.296 530.194 530 529.824 529.816 529.978 530.114 530.111 530.113 530.16 530.207 530.21 530.143 530.039 529.9 529.749 529.6 529.421 529.272 529.172 528.966 528.702 528.391 528.026 527.759 527.505 527.177 526.903 526.653 526.391 526.11 525.83 525.546 525.219 524.853 524.496 524.137 523.808 523.567 523.397 523.244 522.998 522.681 522.…	116.176	1518.84	0				61
#4		4	543;689;95;129			571.926 571.046 569.507 568.432 567.201 566.452 566.277 566.046 566.034 566.252 566.491 566.609 566.7 566.834 566.936 567.031 567.324 567.74 568.092 568.553 569.076 569.48 569.878 570.328 570.869 571.471 571.958 572.402 572.933 573.542 574.121 574.675 575.197 575.672 576.058 576.488 576.814 577.124 577.566 578.002 578.45 578.936 579.426 579.849 580.273 580.763 581.338 582.007 582.602 583.115 583.…	93.1039	1095.43	0				62
#4		4	337;952;79;126			379.466 377.21 375.653 374.677 373.876 373.117 372.401 371.7 371.009 370.374 369.691 369.017 368.437 367.783 367.097 366.47 365.823 365.135 364.394 363.718 363.152 362.595 362.113 361.668 361.188 360.801 360.578 360.361 360.175 360.115 360.135 360.155 360.243 360.461 360.666 360.826 361.066 361.295 361.464 361.598 361.795 362.208 362.565 362.964 363.474 363.999 364.449 364.793 365.052 365.395 365…	88.54	1062	0				63
#4		4	155;702;88;125			215.657 216.865 218.254 219.238 219.495 219.53 219.562 219.535 219.449 219.349 219.313 219.208 219.007 218.851 218.703 218.5 218.263 218.097 217.91 217.67 217.391 217.133 216.896 216.679 216.441 216.181 215.863 215.601 215.439 215.262 214.905 214.533 214.262 213.996 213.665 213.344 213.173 212.927 212.639 212.407 212.172 211.869 211.513 211.141 210.816 210.559 210.228 209.811 209.43 209.108 208.7…	86.9319	1128.04	0				64
#4		4	415;894;86;80			440.761 438.552 437.814 437.657 437.543 437.606 437.924 438.217 438.499 438.879 439.315 439.816 440.376 440.935 441.432 441.917 442.435 442.991 443.614 444.278 444.959 445.707 446.463 447.228 448.051 448.907 449.744 450.681 451.739 452.85 454.116 455.523 456.917 458.391 459.749 461.011 462.184 463.276 464.315 465.324 466.305 467.277 468.249 469.233 470.242 471.296 472.39 473.521 474.697 475.868 4…	50.8091	642.924	0				65
#4		4	374;419;113;68			464.036 464.013 463.443 462.809 462.139 461.266 460.236 459.158 458.182 457.228 456.259 455.271 454.266 453.286 452.266 451.229 450.186 449.158 448.159 447.145 446.15 445.222 444.309 443.415 442.481 441.55 440.642 439.754 438.83 437.877 436.933 435.984 435.025 434.077 433.096 432.088 431.061 430.035 429.042 428.048 427.022 425.978 424.941 423.922 422.885 421.829 420.764 419.689 418.626 417.569 41…	68.8518	761.583	0				66
#4		4	428;366;67;118			460.135 457.975 456.871 455.921 454.985 454.286 453.673 453.25 452.765 452.227 451.844 451.663 451.485 451.37 451.434 451.539 451.687 451.872 452.095 452.395 452.667 452.96 453.292 453.58 453.885 454.253 454.517 454.787 455.163 455.533 455.848 456.179 456.417 456.615 456.732 456.731 456.766 456.881 456.971 457.024 457.135 457.273 457.363 457.407 457.442 457.521 457.66 457.797 457.838 457.89 458.0…	73.7173	887.051	0				67
#5		5	489;352;94;134			552.57 554.212 555.385 556.213 557.205 558.139 558.717 559.112 559.488 559.85 560.014 559.989 560.103 560.211 560.284 560.361 560.312 560.204 559.929 559.503 558.98 558.518 557.987 557.445 556.92 556.406 555.932 555.406 554.855 554.375 553.833 553.225 552.583 551.995 551.496 551.096 550.721 550.351 549.946 549.52 549.102 548.683 548.317 547.974 547.677 547.371 546.984 546.592 546.247 545.869 545.…	98.4728	1185.94	0				68
#5		5	583;540;100;105			608.326 606.449 605.702 605.748 605.959 606.247 606.559 606.917 607.336 607.758 608.22 608.673 609.157 609.636 610.145 610.72 611.362 611.977 612.563 613.14 613.69 614.318 614.979 615.652 616.397 617.098 617.725 618.382 618.993 619.65 620.352 621.04 621.823 622.561 623.274 624.042 624.786 625.506 626.248 626.934 627.556 628.129 628.742 629.404 630.067 630.664 631.271 631.872 632.513 633.196 633.7…	76.3944	894.921	0				69
#5		5	768;559;70;132			798.054 795.645 794.563 793.41 792.712 792.408 792.246 792.129 791.975 791.869 791.913 792.044 792.164 792.116 791.918 791.819 791.741 791.724 791.708 791.664 791.559 791.448 791.401 791.327 791.259 791.247 791.311 791.394 791.444 791.429 791.537 791.587 791.544 791.636 791.714 791.688 791.679 791.787 791.951 792.129 792.256 792.422 792.587 792.74 792.886 793.012 793.179 793.35 793.541 793.726 79…	87.8266	1107.06	0				70
#5		5	747;450;110;101			830.449 831.781 832.794 833.546 834.181 834.405 834.387 834.222 834.021 833.781 833.425 832.95 832.449 831.872 831.146 830.4 829.695 829.073 828.371 827.761 827.193 826.574 825.952 825.437 824.831 824.122 823.468 822.822 822.095 821.317 820.553 819.765 818.984 818.197 817.407 816.653 815.771 814.904 814.11 813.321 812.549 811.768 810.968 810.223 809.467 808.662 807.921 807.203 806.455 805.694 804…	83.5655	1029.41	0				71
#5		5	1027;623;87;138			1055.26 1054.91 1052.81 1051.43 1050.67 1050.42 1050.33 1050.32 1050.33 1050.42 1050.62 1050.81 1051.05 1051.43 1051.85 1052.28 1052.73 1053.15 1053.52 1053.9 1054.31 1054.76 1055.22 1055.65 1056.09 1056.57 1057.1 1057.65 1058.17 1058.7 1059.21 1059.71 1060.24 1060.77 1061.23 1061.6 1061.99 1062.45 1062.91 1063.33 1063.67 1063.92 1064.2 1064.5 1064.81 1065.21 1065.61 1065.93 1066.23 1066.47 1066.…	97.9648	1274.32	0				72
#5		5	779;728;81;98			807.081 804.947 803.7 802.611 801.796 801.684 801.783 802.011 802.303 802.707 803.267 803.894 804.377 804.765 805.229 805.724 806.273 806.745 807.198 807.644 808.152 808.64 809.112 809.597 810.176 810.856 811.507 812.136 812.783 813.416 814.038 814.709 815.423 816.126 816.792 817.393 817.954 818.499 819.046 819.5 819.969 820.467 820.985 821.496 821.987 822.424 822.766 823.077 823.458 823.931 824.…	58.7156	702.376	0				73
#5		5	739;683;68;124			776.846 778.839 780.075 781.148 781.885 782.291 782.583 782.881 783.156 783.371 783.524 783.592 783.605 783.605 783.631 783.669 783.536 783.483 783.509 783.348 783.114 782.892 782.761 782.622 782.446 782.26 782.11 781.935 781.827 781.729 781.62 781.526 781.493 781.511 781.521 781.445 781.372 781.394 781.372 781.385 781.46 781.477 781.478 781.472 781.484 781.572 781.601 781.639 781.705 781.577 781…	79.8426	1000.08	0				74
#5		5	1092;953;74;121			1119.8 1121.49 1122.84 1123.83 1124.66 1125.35 1125.98 1126.56 1127.03 1127.32 1127.5 1127.6 1127.64 1127.78 1128.13 1128.4 1128.49 1128.61 1128.8 1129.01 1129.25 1129.48 1129.71 1130.03 1130.3 1130.53 1130.75 1130.99 1131.31 1131.6 1131.91 1132.26 1132.59 1132.89 1133.16 1133.45 1133.76 1133.96 1134.36 1134.73 1135.14 1135.38 1135.58 1135.83 1136.09 1136.32 1136.55 1136.8 1137.09 1137.28 1137.53…	78.4641	979.661	0				75
#5		5	1120;781;71;116			1161.86 1163.53 1164.74 1165.79 1166.58 1167.11 1167.43 1167.65 1167.84 1168.03 1168.18 1168.28 1168.28 1168.25 1168.21 1168.12 1168 1167.92 1167.85 1167.68 1167.5 1167.38 1167.22 1166.98 1166.78 1166.66 1166.54 1166.35 1166.04 1165.68 1165.29 1164.89 1164.57 1164.22 1163.78 1163.34 1162.93 1162.63 1162.45 1162.3 1162.09 1161.83 1161.6 1161.42 1161.27 1161.15 1161.06 1160.96 1160.74 1160.59 1160.…	71.2523	875.239	0				76
#5		5	1194;707;85;124			1222.43 1224.33 1225.67 1226.7 1227.61 1228.28 1228.73 1229.1 1229.32 1229.56 1229.8 1230.01 1230.21 1230.36 1230.44 1230.57 1230.74 1230.95 1231.18 1231.33 1231.42 1231.67 1232.09 1232.59 1232.98 1233.36 1233.74 1234.11 1234.32 1234.56 1234.97 1235.5 1235.98 1236.5 1236.95 1237.36 1237.73 1238.24 1238.8 1239.34 1239.8 1240.33 1240.76 1241.15 1241.57 1241.98 1242.38 1242.77 1243.28 1243.8 1244.32…	83.9743	1067.74	0				77
#5		5	1157;886;63;112			1190.22 1191.65 1192.92 1193.91 1194.6 1195.05 1195.06 1194.95 1194.79 1194.63 1194.49 1194.38 1194.18 1193.88 1193.66 1193.52 1193.42 1193.27 1193.07 1192.93 1192.88 1192.83 1192.82 1192.85 1192.88 1192.87 1192.83 1192.85 1193.01 1193.31 1193.57 1193.75 1193.88 1194.01 1194.11 1194.19 1194.29 1194.46 1194.65 1194.86 1195.12 1195.33 1195.5 1195.62 1195.73 1195.87 1195.97 1196.07 1196.2 1196.31 11…	66.4157	806.804	0				78
#5		5	1136;968;75;112			1163.7 1163.54 1162.02 1160.36 1159.55 1159.34 1159.38 1159.66 1160.21 1160.79 1161.42 1162.01 1162.55 1163.18 1163.83 1164.31 1164.69 1165.09 1165.52 1165.98 1166.45 1166.93 1167.37 1167.72 1168.07 1168.46 1168.9 1169.48 1170.07 1170.53 1170.99 1171.47 1171.87 1172.29 1172.8 1173.29 1173.61 1173.89 1174.16 1174.46 1174.77 1175.04 1175.24 1175.37 1175.47 1175.59 1175.69 1175.79 1175.82 1175.76 11…	72.6813	870.746	0				79
#5		5	1264;974;97;95			1287.51 1288.06 1290.2 1291.44 1292.56 1293.66 1294.68 1295.67 1296.67 1297.64 1298.6 1299.56 1300.45 1301.29 1302.16 1303.03 1303.9 1304.8 1305.68 1306.62 1307.51 1308.35 1309.18 1310.01 1310.83 1311.62 1312.4 1313.19 1313.93 1314.65 1315.38 1316.11 1316.84 1317.59 1318.39 1319.16 1319.95 1320.71 1321.42 1322.13 1322.87 1323.55 1324.2 1324.88 1325.59 1326.27 1326.94 1327.63 1328.31 1328.98 1329.…	66.8332	843.997	0				80
#5		5	1152;496;71;114			1178.67 1179.96 1181.13 1182.05 1183.09 1183.98 1184.72 1185.28 1185.7 1186.15 1186.6 1186.96 1187.3 1187.55 1187.88 1188.29 1188.69 1189.06 1189.43 1189.71 1189.99 1190.37 1190.64 1190.86 1191.09 1191.34 1191.6 1191.87 1192.18 1192.37 1192.38 1192.53 1192.84 1193.02 1193.1 1193.26 1193.35 1193.49 1193.8 1194.15 1194.42 1194.55 1194.64 1194.77 1194.96 1195.17 1195.31 1195.44 1195.67 1196.12 1196.…	70.8218	894.377	0				81
#5		5	1067;343;123;106			1092.01 1090.36 1090.71 1091.18 1091.73 1092.33 1093.03 1093.72 1094.43 1095.15 1095.88 1096.62 1097.38 1098.16 1098.98 1099.75 1100.45 1101.16 1101.88 1102.62 1103.34 1104.05 1104.78 1105.53 1106.25 1106.99 1107.73 1108.45 1109.17 1109.93 1110.72 1111.51 1112.34 1113.23 1114.1 1114.9 1115.71 1116.58 1117.44 1118.27 1119.09 1119.88 1120.66 1121.45 1122.28 1123.1 1123.89 1124.66 1125.42 1126.21 11…	94.2607	1150.71	0				82
#5		5	699;222;80;122			743.66 745.835 747.137 748.243 748.923 749.618 750.326 750.985 751.545 752.06 752.431 752.8 753.199 753.624 754.052 754.383 754.584 754.847 755.171 755.352 755.519 755.702 755.75 755.736 755.776 755.83 755.817 755.789 755.733 755.656 755.616 755.646 755.692 755.669 755.563 755.412 755.152 754.781 754.508 754.398 754.346 754.281 754.242 754.198 754.164 754.151 754.122 754.038 753.81 753.511 753.22…	85.5706	1020.27	0				83
#5		5	706;721;73;105			734.437 733.902 732.173 730.932 730.099 729.632 729.446 729.335 729.409 729.658 730.032 730.508 730.944 731.295 731.766 732.357 732.855 733.34 733.897 734.438 734.937 735.509 736.117 736.688 737.232 737.638 737.932 738.261 738.57 738.775 738.975 739.209 739.412 739.634 739.925 740.279 740.594 740.848 741.097 741.253 741.368 741.416 741.343 741.339 741.435 741.551 741.754 741.984 742.185 742.396 7…	62.5136	732.724	0				84
#5		5	645;705;118;117			738.122 739.545 740.301 740.286 739.879 739.534 739.228 738.82 738.236 737.584 736.882 736.089 735.33 734.538 733.726 732.904 732.064 731.274 730.521 729.841 729.148 728.462 727.819 727.197 726.655 726.217 725.782 725.292 724.749 724.291 723.839 723.329 722.764 722.301 721.868 721.365 720.766 720.209 719.712 719.235 718.661 718.034 717.376 716.766 716.144 715.473 714.796 714.159 713.528 712.903 7…	98.9327	1290.25	0				85
#5		5	95;233;75;121			124.92 122.771 121.986 121.175 120.409 119.633 119.125 118.736 118.401 118.027 117.743 117.61 117.611 117.655 117.787 117.905 117.975 117.964 117.921 118.022 118.251 118.481 118.677 118.963 119.279 119.45 119.657 120.058 120.447 120.649 120.893 121.311 121.784 122.2 122.504 122.761 123.024 123.377 123.79 124.188 124.504 124.742 124.97 125.255 125.59 125.883 126.144 126.414 126.746 127.111 127.391…	77.5702	937.309	0				86
#5		5	398;267;81;116			429 426.202 425.279 424.42 423.464 422.529 421.521 420.822 420.576 420.506 420.555 420.708 420.97 421.483 421.878 422.102 422.269 422.41 422.61 422.95 423.259 423.53 423.719 423.875 424.062 424.209 424.332 424.543 424.714 424.703 424.74 424.971 425.276 425.609 425.971 426.403 426.805 427.232 427.755 428.343 428.858 429.214 429.567 429.958 430.427 430.964 431.493 431.956 432.522 433.075 433.635 43…	74.9219	978.844	0				87
#5		5	859;1;95;117			928.986 931.131 931.339 931.234 931.002 930.571 930.083 929.555 928.989 928.367 927.814 927.33 926.728 926.12 925.635 925.073 924.457 923.899 923.37 922.841 922.315 921.843 921.422 921.021 920.523 920.078 919.572 919.193 918.767 918.355 917.953 917.538 917.186 916.789 916.479 916.147 915.616 915.129 914.661 914.162 913.662 913.154 912.544 912.01 911.509 911.099 910.644 910.232 909.834 909.451 908…	83.3754	985.477	0				88
#5		5	513;139;100;109			588.698 590.169 590.159 589.861 589.307 588.71 588.11 587.546 586.904 586.217 585.521 584.8 584.06 583.292 582.458 581.656 580.918 580.167 579.399 578.672 577.995 577.401 576.889 576.393 575.87 575.317 574.82 574.318 573.797 573.27 572.754 572.125 571.463 570.836 570.263 569.684 569.07 568.445 567.85 567.259 566.716 566.138 565.422 564.761 564.136 563.468 562.73 561.984 561.265 560.591 559.905 55…	79.261	980.135	0				89
#5		5	648;594;72;122			677.485 676.551 675.302 674.299 673.05 672.338 671.829 671.517 671.354 671.398 671.542 671.688 671.845 671.941 672.038 672.256 672.559 672.802 672.923 673.042 673.26 673.477 673.629 673.811 674.064 674.376 674.646 674.829 675.158 675.585 675.862 676.051 676.284 676.54 676.805 676.972 677.003 677.06 677.152 677.182 677.073 676.881 676.726 676.564 676.37 676.158 675.918 675.669 675.348 674.962 674.…	80.1644	990.549	0				90
#5		5	814;611;78;102			866.846 868.617 868.763 868.696 868.488 868.087 867.551 866.972 866.36 865.715 865.03 864.357 863.671 862.969 862.265 861.556 860.837 860.134 859.477 858.861 858.237 857.632 857.106 856.651 856.252 855.863 855.536 855.281 855.044 854.918 854.94 854.966 854.985 854.999 854.979 854.928 854.894 854.944 855.06 855.146 855.151 855.017 854.764 854.625 854.535 854.363 854.168 853.905 853.644 853.42 853.…	62.537	817.349	0				91
#5		5	782;984;112;83			808.79 811.662 812.886 813.859 814.635 815.361 816.081 816.728 817.324 817.86 818.363 818.87 819.402 819.943 820.463 820.945 821.423 821.893 822.312 822.671 823.072 823.562 824.071 824.544 824.972 825.374 825.776 826.189 826.618 827.071 827.556 828.073 828.616 829.184 829.782 830.406 831.023 831.616 832.212 832.836 833.475 834.12 834.789 835.47 836.172 836.901 837.675 838.502 839.306 840.052 840.…	80.4495	997.792	0				92
#5		5	1243;302;91;94			1268.18 1271.48 1272.66 1273.59 1274.41 1275.19 1276 1276.81 1277.57 1278.24 1278.76 1279.31 1279.9 1280.56 1281.18 1281.78 1282.29 1282.75 1283.28 1283.88 1284.49 1285.12 1285.75 1286.42 1287.08 1287.78 1288.55 1289.34 1290.18 1291.06 1291.9 1292.73 1293.71 1294.64 1295.47 1296.27 1297.1 1297.97 1298.81 1299.65 1300.49 1301.32 1302.14 1302.95 1303.76 1304.53 1305.25 1305.93 1306.52 1307.13 1307.…	60.5989	731.668	0				93
#5		5	1308;257;86;101			1363.12 1364.81 1366 1366.89 1367.83 1368.8 1369.5 1370.01 1370.35 1370.54 1370.66 1370.78 1370.91 1370.88 1370.71 1370.43 1370.12 1369.9 1369.65 1369.25 1368.91 1368.78 1368.44 1367.87 1367.34 1366.87 1366.41 1365.95 1365.56 1365.17 1364.66 1364.07 1363.36 1362.64 1361.84 1361.01 1360.2 1359.36 1358.56 1357.78 1356.99 1356.23 1355.46 1354.67 1353.88 1353.09 1352.28 1351.45 1350.58 1349.67 1348.7…	65.4004	777.095	0				94
#5		5	1437;166;75;126			1479.42 1481.26 1482.37 1483.43 1484.42 1485.39 1486.12 1486.67 1487.05 1487.27 1487.4 1487.5 1487.67 1487.94 1488.21 1488.36 1488.39 1488.41 1488.55 1488.72 1488.87 1488.97 1488.98 1488.94 1488.97 1488.87 1488.68 1488.53 1488.34 1488.07 1487.76 1487.43 1487.11 1486.9 1486.69 1486.46 1486.25 1486.04 1485.74 1485.49 1485.34 1485.21 1485.04 1484.81 1484.64 1484.54 1484.46 1484.37 1484.35 1484.32 14…	83.2038	1070.25	0				95
#5		5	1376;174;103;69			1456.1 1454.84 1453.6 1452.43 1451.3 1450.23 1449.2 1448.2 1447.21 1446.22 1445.24 1444.28 1443.3 1442.31 1441.32 1440.31 1439.3 1438.27 1437.21 1436.14 1435.08 1434.05 1433.01 1431.98 1430.99 1430.04 1429.09 1428.12 1427.16 1426.22 1425.32 1424.41 1423.49 1422.59 1421.65 1420.69 1419.73 1418.77 1417.76 1416.72 1415.67 1414.62 1413.56 1412.5 1411.44 1410.35 1409.25 1408.2 1407.11 1406.06 1405.02 …	59.7167	730	0				96
#5		5	1120;180;87;97			1150.29 1149.54 1148.29 1147.17 1146.23 1145.33 1144.45 1143.74 1143.28 1142.94 1142.73 1142.66 1142.61 1142.64 1142.78 1143.03 1143.31 1143.67 1143.97 1144.28 1144.59 1144.81 1145.01 1145.45 1145.88 1146.33 1146.73 1147.13 1147.7 1148.32 1148.83 1149.54 1150.25 1151.05 1151.82 1152.66 1153.47 1154.32 1155.17 1156.05 1156.96 1157.92 1158.9 1159.81 1160.72 1161.72 1162.77 1163.7 1164.7 1165.77 116…	64.1936	797.744	0				97
#5		5	946;143;92;74			971.541 975.003 976.491 977.603 978.562 979.49 980.415 981.244 981.997 982.707 983.401 984.065 984.638 985.206 985.774 986.294 986.807 987.327 987.848 988.409 988.977 989.528 990.131 990.815 991.555 992.319 993.102 993.898 994.703 995.525 996.36 997.196 998.051 998.905 999.756 1000.63 1001.53 1002.46 1003.43 1004.41 1005.44 1006.52 1007.6 1008.64 1009.66 1010.63 1011.53 1012.34 1013.1 1013.89 101…	50.4592	663.033	0				98
#5		5	1270;377;92;98			1296.88 1296.73 1294.45 1293.65 1293.27 1293.25 1293.42 1293.63 1293.72 1293.88 1294.18 1294.53 1294.9 1295.26 1295.68 1296.11 1296.53 1296.97 1297.44 1297.88 1298.3 1298.68 1299.11 1299.42 1299.69 1299.95 1300.22 1300.5 1300.78 1301.12 1301.58 1302.05 1302.54 1303.07 1303.64 1304.31 1305.18 1306.1 1306.92 1307.79 1308.72 1309.69 1310.62 1311.57 1312.6 1313.6 1314.65 1315.74 1316.78 1317.84 1318.…	69.9105	879.991	0				99
#5		5	513;59;80;116			568.052 568.826 570.41 570.499 570.407 570.197 569.761 569.372 568.976 568.44 567.927 567.45 566.912 566.375 565.869 565.338 564.762 564.128 563.552 563.018 562.333 561.633 560.995 560.433 559.875 559.282 558.723 558.112 557.478 556.851 556.3 555.882 555.474 555.123 554.825 554.515 554.219 553.95 553.611 553.306 553.066 552.961 553.016 553.166 553.331 553.458 553.526 553.67 553.949 554.091 554.10…	75.8182	943.559	0				100
#5		5	773;242;100;76			849.767 849.867 849.276 848.571 847.772 847.009 846.258 845.43 844.541 843.607 842.651 841.675 840.655 839.619 838.56 837.505 836.433 835.339 834.264 833.209 832.166 831.153 830.182 829.246 828.353 827.508 826.714 825.97 825.277 824.628 823.994 823.39 822.814 822.193 821.591 821.045 820.511 819.956 819.432 818.83 818.169 817.434 816.629 815.796 814.929 813.971 812.953 811.899 810.794 809.552 808.…	59.1282	758.016	0				101
#5		5	106;809;103;78			131.528 129.116 129.089 128.955 129.222 129.544 129.853 130.337 130.843 131.524 132.022 132.757 133.586 134.411 135.189 135.943 136.708 137.502 138.289 139.048 139.837 140.695 141.581 142.524 143.551 144.623 145.662 146.749 147.865 148.931 149.968 151.092 152.275 153.478 154.681 155.888 157.108 158.289 159.406 160.545 161.673 162.757 163.814 164.866 165.919 166.971 168.017 169.065 170.115 171.163…	62.6074	818.326	0				102
#5		5	1064;864;78;68			1117.33 1118.54 1118.37 1117.95 1117.39 1116.73 1116 1115.24 1114.45 1113.63 1112.84 1112.05 1111.23 1110.37 1109.49 1108.59 1107.65 1106.71 1105.8 1104.88 1103.97 1103.01 1102.04 1101.12 1100.21 1099.28 1098.34 1097.4 1096.42 1095.4 1094.41 1093.41 1092.36 1091.23 1089.93 1087.74 ;906.443 903.953 902.42 901.258 900.324 899.527 898.819 898.142 897.487 896.881 896.215 895.541 894.918 894.344 893.7…	34.5208	371.669	0				103
#5		5	1141;165;109;84			1225.74 1227.29 1226.98 1226.49 1225.83 1225.15 1224.43 1223.69 1222.88 1222.05 1221.16 1220.22 1219.24 1218.33 1217.46 1216.56 1215.65 1214.68 1213.7 1212.74 1211.81 1210.91 1210.07 1209.27 1208.45 1207.66 1206.84 1206.05 1205.23 1204.38 1203.49 1202.61 1201.69 1200.78 1199.91 1199.03 1198.14 1197.24 1196.32 1195.4 1194.56 1193.76 1192.97 1192.18 1191.37 1190.49 1189.65 1188.78 1187.89 1186.95 1…	68.5603	934.507	0				104
#5		5	254;92;77;148			290.015 288.185 287.364 286.628 285.487 284.436 283.686 283.151 282.753 282.524 282.335 282.105 281.963 281.984 282.005 281.972 281.917 281.797 281.626 281.501 281.312 280.979 280.664 280.274 279.871 279.648 279.368 279.064 278.851 278.629 278.344 278.055 277.842 277.646 277.423 277.391 277.535 277.774 278.216 278.647 279.087 279.608 280.214 280.873 281.42 282.039 282.759 283.314 283.792 284.152 …	104.561	1354.68	0				105
#5		5	462;76;72;128			489.641 487.859 486.631 486.464 486.389 486.272 485.994 485.617 485.485 485.581 485.642 485.698 485.695 485.744 485.877 486.035 486.181 486.361 486.677 487.099 487.506 487.826 488.213 488.565 489.065 489.854 490.676 491.421 492.126 492.78 493.436 494.185 495.05 495.553 495.872 496.186 496.554 496.819 496.991 497.15 497.247 497.27 497.346 497.448 497.566 497.658 497.702 497.68 497.648 497.621 497.…	86.6843	1112.72	0				106
#5		5	15;295;87;99			40.7207 40.2726 39.888 39.1272 38.6538 37.9871 37.7902 38.0515 38.6221 39.1482 39.6977 40.2757 40.7538 41.2503 41.8763 42.5459 43.2173 43.9132 44.5319 45.0964 45.6749 46.3059 46.9619 47.5133 48.0313 48.5655 49.0806 49.5131 49.9389 50.531 51.2228 51.8706 52.3445 52.7854 53.3136 53.865 54.3211 54.6587 55.1573 55.8208 56.4206 57.0525 57.7378 58.3925 59.0461 59.767 60.5299 61.3577 62.155 62.8004 63.4…	63.7651	742.57	0				107
#6		6	400;810;125;91			426.685 426.511 423.832 423.36 423.469 423.695 424.07 424.505 425.026 425.64 426.314 427.006 427.746 428.5 429.277 430.095 430.904 431.735 432.573 433.37 434.226 435.177 436.178 437.179 438.138 439.122 440.168 441.186 442.161 443.14 444.13 445.146 446.159 447.151 448.14 449.13 450.094 451.025 451.959 452.887 453.785 454.679 455.564 456.389 457.192 458.018 458.837 459.626 460.438 461.326 462.228 4…	89.3382	1073.02	0				108
#6		6	219;825;105;91			299.225 300.804 300.554 300.041 299.473 298.867 298.22 297.582 296.844 296.06 295.327 294.673 294.085 293.529 292.921 292.316 291.746 291.154 290.508 289.869 289.29 288.666 287.972 287.272 286.536 285.758 284.969 284.166 283.367 282.562 281.756 280.954 280.168 279.327 278.397 277.521 276.68 275.815 274.912 273.975 273.023 272.06 271.111 270.151 269.164 268.202 267.271 266.438 265.58 264.647 263.7…	69.7379	849.31	0				109
#6		6	331;923;95;87			356.389 354.606 354.188 354.219 354.52 354.868 355.345 355.897 356.473 357.045 357.539 358.156 358.864 359.589 360.386 361.195 361.985 362.769 363.566 364.388 365.223 366.043 366.806 367.552 368.342 369.167 370.046 370.922 371.742 372.583 373.472 374.408 375.353 376.258 377.165 378.088 378.938 379.763 380.539 381.304 382.063 382.823 383.668 384.557 385.427 386.221 386.983 387.726 388.467 389.223 …	58.729	727.71	0				110
#6		6	700;946;119;104			795.374 796.09 795.919 795.48 794.947 794.324 793.647 792.942 792.239 791.524 790.782 790.022 789.236 788.41 787.597 786.85 786.15 785.484 784.868 784.278 783.675 783.035 782.323 781.645 780.991 780.344 779.629 778.917 778.211 777.438 776.64 775.834 775.046 774.309 773.532 772.709 771.903 771.063 770.249 769.461 768.644 767.868 767.095 766.262 765.395 764.522 763.695 762.887 762.034 761.193 760.3…	89.7791	1093.09	0				111
#6		6	826;744;74;107			873.103 874.796 875.673 876.142 876.395 876.691 876.997 877.046 876.843 876.634 876.288 875.897 875.584 875.298 874.989 874.74 874.466 874.261 874.084 873.895 873.726 873.601 873.496 873.397 873.319 873.269 873.179 872.954 872.575 872.264 871.949 871.507 871.054 870.87 870.737 870.417 870.015 869.665 869.34 869.016 868.81 868.481 868.172 867.853 867.467 867.069 866.706 866.48 866.251 865.703 865.…	64.897	745.355	0				112
#6		6	1001;925;110;116			1086.22 1087.64 1088.18 1088.25 1088.11 1087.84 1087.46 1087 1086.46 1085.85 1085.2 1084.52 1083.84 1083.22 1082.61 1082.04 1081.52 1081.04 1080.59 1080.12 1079.62 1079.1 1078.54 1077.92 1077.25 1076.54 1075.8 1075.03 1074.25 1073.48 1072.74 1072.02 1071.32 1070.63 1069.97 1069.3 1068.62 1067.93 1067.19 1066.45 1065.7 1064.94 1064.16 1063.4 1062.66 1061.94 1061.25 1060.59 1059.95 1059.34 1058.78 …	90.2281	1110.19	0				113
#6		6	978;1002;89;78			1003.82 1006.8 1008.15 1009.03 1010.05 1010.88 1011.64 1012.42 1013.17 1013.86 1014.49 1015.08 1015.65 1016.19 1016.75 1017.34 1017.96 1018.61 1019.26 1019.95 1020.7 1021.45 1022.2 1022.94 1023.77 1024.59 1025.46 1026.33 1027.21 1028.1 1028.96 1029.82 1030.64 1031.4 1032.18 1032.98 1033.72 1034.47 1035.26 1036.03 1036.74 1037.45 1038.2 1038.98 1039.8 1040.54 1041.2 1041.76 1042.22 1042.63 1042.99…	56.7498	651.661	0				114
#6		6	1066;783;71;112			1097.4 1096.04 1094.65 1094.05 1094 1094.16 1094.34 1094.56 1094.88 1095.26 1095.58 1095.98 1096.43 1096.9 1097.35 1097.77 1098.16 1098.5 1098.81 1099.22 1099.64 1099.91 1100.15 1100.37 1100.54 1100.68 1100.79 1100.85 1100.95 1101.04 1101.06 1101.02 1100.89 1100.74 1100.59 1100.38 1100.19 1100.03 1099.87 1099.7 1099.57 1099.43 1099.2 1098.86 1098.51 1098.14 1097.77 1097.42 1097.07 1096.74 1096.44…	70.7039	876.713	0				115
#6		6	769;168;105;107			794.206 796.636 798.217 799.397 800.377 801.284 802.15 803.054 803.88 804.667 805.422 806.13 806.764 807.361 808.065 808.707 809.369 810.086 810.823 811.541 812.244 812.959 813.682 814.384 815.043 815.712 816.416 817.026 817.561 818.263 818.976 819.683 820.376 821.083 821.789 822.477 823.163 823.865 824.597 825.367 826.151 826.954 827.778 828.553 829.329 830.083 830.867 831.745 832.533 833.303 83…	79.4705	889.013	0				116
#6		6	122;944;87;76			146.355 148.005 149.764 151.027 152.137 153.137 154.044 154.989 155.873 156.771 157.66 158.526 159.403 160.274 161.117 161.99 162.856 163.7 164.531 165.357 166.171 166.98 167.787 168.596 169.441 170.281 171.159 172.11 172.982 173.876 174.775 175.648 176.492 177.32 178.141 178.92 179.66 180.351 180.959 181.544 182.123 182.705 183.316 183.982 184.69 185.372 185.51 ;993.921 995.723 996.574 996.671 9…	45.5378	577.04	0				117
#6		6	1244;436;66;113			1279.1 1280.76 1282.06 1283.08 1283.51 1283.67 1283.82 1284.08 1284.24 1284.22 1284.25 1284.34 1284.42 1284.43 1284.46 1284.49 1284.57 1284.78 1284.95 1285.07 1285.23 1285.46 1285.65 1285.96 1286.18 1286.26 1286.35 1286.5 1286.71 1286.94 1286.89 1286.68 1286.65 1286.7 1286.65 1286.49 1286.2 1285.94 1285.89 1285.79 1285.53 1285.18 1285.01 1284.8 1284.36 1283.94 1283.62 1283.39 1283.23 1283.06 1282…	68.8761	871.026	0				118
#6		6	157;472;109;74			243.08 243.426 242.76 242 241.246 240.494 239.729 238.888 238.033 237.146 236.2 235.251 234.301 233.319 232.373 231.434 230.472 229.535 228.614 227.669 226.68 225.693 224.699 223.661 222.607 221.585 220.557 219.525 218.506 217.488 216.434 215.365 214.341 213.348 212.366 211.399 210.459 209.537 208.632 207.749 206.888 206.049 205.2 204.366 203.536 202.713 201.917 201.104 200.246 199.35 198.472 197…	66.6003	808.054	0				119
#6		6	1;557;102;88			25.2695 27.4437 28.9561 29.8907 30.8692 31.8769 32.7555 33.6489 34.5603 35.4731 36.3322 37.1567 37.952 38.7155 39.489 40.2589 40.9744 41.7193 42.468 43.2677 44.0414 44.7807 45.5118 46.288 47.0631 47.9178 48.8125 49.7072 50.6484 51.524 52.3446 53.1329 53.9627 54.8081 55.7582 56.6191 57.4409 58.2251 58.9705 59.8 60.6812 61.5804 62.423 63.2006 63.9771 64.809 65.7721 66.7149 67.5945 68.4739 69.236 69…	66.9989	739.642	0				120
#6		6	77;382;95;141			145.755 146.226 148.472 148.633 148.544 148.367 148.169 147.83 147.363 146.966 146.536 146.155 145.886 145.55 145.113 144.745 144.502 144.29 144.088 143.882 143.64 143.425 143.246 143.077 142.892 142.67 142.471 142.257 141.98 141.656 141.265 140.763 140.313 139.971 139.65 139.339 138.993 138.604 138.347 138.143 137.862 137.565 137.302 137.031 136.699 136.342 136.068 135.904 135.692 135.366 135.03…	105.457	1339.1	0				121
#6		6	1;281;60;104			35.1351 36.4819 37.7424 37.5412 37.2858 36.9413 36.5236 36.0211 35.5834 35.1839 34.7239 34.215 33.7123 33.2251 32.7382 32.2314 31.7329 31.3432 31.0617 30.73 30.3452 29.9508 29.5055 29.1341 28.8523 28.6145 28.2694 27.9025 27.5763 27.2834 26.908 26.5198 26.1665 25.7411 25.3411 24.9995 24.8 24.6005 24.4458 24.3563 24.288 24.1999 24.1145 24.0013 23.872 23.8125 23.8206 23.9173 24.0936 24.3126 24.3838 …	61.5721	755.268	0				122
#6		6	264;25;92;95			330.363 330.633 332.352 332.509 332.408 332.199 331.706 331.175 330.621 330.052 329.43 328.8 328.187 327.533 326.895 326.26 325.54 324.816 324.026 323.33 322.584 321.947 321.315 320.608 319.885 319.18 318.379 317.601 316.82 316.036 315.286 314.54 313.811 313.136 312.442 311.771 311.073 310.355 309.639 308.998 308.344 307.626 307.002 306.501 306.004 305.33 304.722 304.157 303.517 302.834 302.098 3…	63.2733	686.417	0				123
#6		6	148;262;70;89			176.671 174.993 174.001 172.945 172.113 171.61 171.434 171.424 171.371 171.395 171.534 171.658 171.678 171.698 171.647 171.556 171.506 171.433 171.486 171.566 171.734 172.1 172.527 172.968 173.591 174.282 174.982 175.648 176.25 176.842 177.416 177.858 178.267 178.676 179.042 179.394 179.822 180.405 181.151 181.928 182.643 183.504 184.359 185.336 186.611 188.196 191.775 ;284.514 285.359 286.444 28…	45.5871	550.598	0				124
#6		6	97;642;119;69			192.958 192.851 191.707 190.549 189.392 188.21 187.013 185.772 184.539 183.336 182.18 181.08 180.027 179.032 178.047 177.1 176.145 175.213 174.347 173.488 172.625 171.766 170.858 169.914 169.025 168.182 167.356 166.558 165.813 165.121 164.474 163.881 163.322 162.739 162.11 161.423 160.678 159.88 159.044 158.174 157.272 156.343 155.401 154.464 153.532 152.598 151.658 150.725 149.803 148.843 147.86…	76.6513	969.791	0				125
#6		6	142;580;74;101			166.935 164.678 164.504 164.666 164.999 165.454 165.948 166.377 166.803 167.239 167.633 168.044 168.535 169.062 169.496 169.857 170.311 170.833 171.319 171.71 172.146 172.712 173.236 173.671 174.04 174.399 174.787 175.159 175.519 175.896 176.209 176.387 176.519 176.746 176.921 176.943 176.906 176.841 176.838 176.852 176.876 177.016 177.178 177.219 177.265 177.47 177.733 177.94 178.04 178.187 178.…	58.5832	738.093	0				126
#6		6	159;576;124;88			182.527 181.79 182.354 183.037 183.728 184.393 185.017 185.643 186.311 186.972 187.62 188.265 188.903 189.52 190.155 190.825 191.499 192.179 192.864 193.546 194.264 195.032 195.831 196.614 197.455 198.392 199.311 200.296 201.402 202.493 203.71 204.929 206.239 207.566 208.858 210.103 211.323 212.557 213.796 214.988 216.123 217.2 218.244 219.262 220.236 221.179 222.111 223.011 223.848 224.634 225.3…	86.8907	1183.91	0				127
#6		6	1370;925;72;115			1414.68 1411.11 1409.75 1409.01 1408.21 1407.47 1406.82 1406.35 1405.97 1405.51 1405.23 1404.9 1404.53 1404.14 1403.75 1403.35 1402.93 1402.54 1402.16 1401.74 1401.38 1401.01 1400.62 1400.32 1400.15 1399.9 1399.43 1399.07 1398.81 1398.67 1398.49 1398.09 1397.86 1397.62 1397.35 1397.04 1396.78 1396.58 1396.44 1396.3 1396.23 1396.19 1395.99 1395.8 1395.72 1395.69 1395.49 1395.28 1395.27 1395.24 139…	71.027	961.985	0				128
#6		6	1368;974;113;92			1392.23 1393.21 1395.05 1396.54 1397.68 1398.68 1399.63 1400.48 1401.36 1402.26 1403.11 1403.95 1404.78 1405.57 1406.36 1407.17 1407.96 1408.77 1409.68 1410.6 1411.49 1412.34 1413.24 1414.18 1415.1 1416.04 1417 1417.98 1418.97 1419.97 1420.99 1422 1422.98 1423.99 1424.99 1426 1426.96 1427.97 1429.02 1430.05 1431.02 1431.94 1432.9 1433.89 1434.83 1435.74 1436.63 1437.54 1438.48 1439.39 1440.24 144…	77.7417	978.994	0				129
#6		6	1299;288;68;91			1324.13 1322.49 1321.66 1321.57 1321.65 1321.89 1322.06 1322.27 1322.64 1323.08 1323.43 1323.69 1323.98 1324.28 1324.54 1324.79 1325.03 1325.26 1325.42 1325.57 1325.78 1325.96 1326.06 1326.14 1326.23 1326.36 1326.56 1326.82 1327.06 1327.24 1327.4 1327.6 1327.9 1328.19 1328.33 1328.39 1328.43 1328.48 1328.69 1328.97 1329.27 1329.6 1330 1330.44 1331.1 1331.99 1333.15 1335.26 1335.35 ;312.312 314.01…	46.9798	625.678	0				130
#6		6	1346;741;89;88			1409.69 1407.73 1406.23 1405.12 1404.09 1403.12 1402.17 1401.32 1400.53 1399.75 1398.98 1398.23 1397.49 1396.71 1396 1395.38 1394.75 1394.09 1393.6 1393.18 1392.65 1392.1 1391.56 1391.14 1390.68 1390.21 1389.67 1389.15 1388.58 1387.97 1387.29 1386.55 1385.76 1384.92 1384.06 1383.2 1382.34 1381.5 1380.68 1379.89 1379.11 1378.3 1377.48 1376.64 1375.8 1374.96 1374.16 1373.38 1372.6 1371.88 1371.23 1…	55.7378	691.84	0				161
#7		7	725;794;116;109			749.205 749.384 752.076 753.469 754.544 755.451 756.358 757.411 758.408 759.326 760.207 761.056 761.861 762.719 763.601 764.443 765.255 766.036 766.82 767.536 768.204 768.909 769.575 770.205 770.832 771.476 772.082 772.711 773.345 773.985 774.648 775.326 776.078 776.943 777.831 778.747 779.665 780.594 781.507 782.376 783.256 784.1 784.883 785.695 786.534 787.293 788.013 788.695 789.285 789.836 79…	91.0798	1077.57	0				131
#7		7	913;689;80;93			938.509 937.304 935.819 935.864 936.107 936.428 936.745 937.07 937.501 937.974 938.414 938.878 939.388 939.821 940.197 940.664 941.125 941.659 942.147 942.536 942.871 943.314 943.754 944.173 944.52 944.914 945.337 945.752 946.113 946.516 947.049 947.698 948.257 948.765 949.29 949.899 950.522 951.148 951.835 952.565 953.294 953.972 954.71 955.529 956.323 957.127 957.927 958.745 959.556 960.432 961…	54.293	629.218	0				132
#7		7	1268;834;120;96			1291.58 1291.35 1291.81 1292.45 1293.15 1293.89 1294.61 1295.35 1296.07 1296.83 1297.61 1298.41 1299.21 1300.01 1300.71 1301.36 1302 1302.66 1303.29 1303.92 1304.56 1305.2 1305.86 1306.54 1307.22 1307.9 1308.57 1309.23 1309.91 1310.64 1311.37 1312.11 1312.86 1313.6 1314.3 1315.04 1315.82 1316.6 1317.39 1318.2 1319.06 1319.98 1320.93 1321.86 1322.69 1323.5 1324.29 1325.06 1325.83 1326.59 1327.37 1…	86.2234	1051.7	0				133
#7		7	1062;438;112;70			1150.67 1150.15 1149 1147.85 1146.67 1145.5 1144.34 1143.22 1142.14 1141.13 1140.18 1139.28 1138.42 1137.61 1136.83 1136.07 1135.33 1134.59 1133.85 1133.11 1132.36 1131.62 1130.87 1130.11 1129.32 1128.49 1127.64 1126.79 1125.93 1125.03 1124.11 1123.18 1122.23 1121.28 1120.33 1119.31 1118.26 1117.24 1116.22 1115.16 1114.11 1113.07 1112.05 1111.07 1110.09 1109.13 1108.18 1107.22 1106.27 1105.34 110…	67.9998	825.113	0				134
#7		7	757;520;80;115			784.739 787.488 788.773 789.72 790.473 791.198 791.927 792.542 793.014 793.38 793.663 793.966 794.209 794.392 794.534 794.612 794.814 795.105 795.334 795.554 795.789 796.052 796.304 796.512 796.698 796.992 797.265 797.515 797.827 798.176 798.486 798.816 799.214 799.705 800.185 800.662 801.09 801.508 801.922 802.303 802.698 803.126 803.555 804.062 804.615 805.058 805.478 805.985 806.293 806.563 80…	73.7881	914.98	0				135
#7		7	445;313;107;96			469.665 472.324 473.653 474.817 475.775 476.658 477.454 478.177 478.938 479.748 480.506 481.219 481.878 482.528 483.176 483.816 484.553 485.269 485.944 486.651 487.366 488.059 488.78 489.482 490.2 491.113 492.059 492.843 493.604 494.449 495.263 496.079 496.894 497.695 498.528 499.392 500.151 500.972 501.79 502.565 503.362 504.232 505.156 505.904 506.615 507.429 508.231 509.02 509.782 510.579 511.…	73.759	845.309	0				136
#7		7	322;685;148;103			447.209 446.822 445.891 444.943 444.014 443.095 442.174 441.273 440.398 439.535 438.666 437.791 436.961 436.184 435.429 434.71 434.021 433.333 432.674 432.01 431.283 430.533 429.758 428.902 427.984 427.119 426.265 425.398 424.529 423.681 422.849 422.058 421.241 420.367 419.488 418.665 417.777 416.887 416.105 415.349 414.46 413.546 412.724 411.891 411.008 410.048 409.144 408.269 407.406 406.521 40…	114.342	1476.59	0				137
#7		7	72;215;118;94			94.8317 95.1041 96.2069 97.326 98.4743 99.6367 100.876 102.066 103.191 104.278 105.309 106.312 107.345 108.466 109.564 110.568 111.601 112.703 113.749 114.779 115.716 116.607 117.495 118.399 119.237 120.1 120.962 121.775 122.536 123.315 124.181 125.157 126.106 126.874 127.561 128.304 129.141 129.99 130.862 131.743 132.624 133.515 134.385 135.187 135.982 136.798 137.651 138.464 139.255 140.081 140…	83.0947	913.991	0				138
#7		7	8;417;146;66			129.578 130.618 130.415 129.862 129.209 128.511 127.782 127.026 126.198 125.274 124.26 123.171 122.05 120.895 119.757 118.607 117.419 116.226 115.038 113.861 112.674 111.507 110.36 109.235 108.121 107.013 105.917 104.837 103.779 102.75 101.747 100.77 99.7996 98.8284 97.8515 96.8583 95.8442 94.8099 93.7591 92.701 91.6533 90.6212 89.5999 88.5864 87.5839 86.6023 85.6314 84.6601 83.6884 82.7141 81.73…	101.538	1204.19	0				139
#7		7	217;942;129;104			240.925 239.555 239.834 240.418 241.116 241.752 242.417 243.149 243.913 244.716 245.545 246.422 247.298 248.141 248.926 249.725 250.525 251.3 251.993 252.63 253.261 253.886 254.5 255.083 255.631 256.199 256.773 257.372 257.956 258.511 259.109 259.769 260.475 261.233 262.013 262.847 263.733 264.607 265.463 266.364 267.255 268.103 268.977 269.858 270.722 271.585 272.44 273.287 274.137 274.981 275.8…	97.2571	1352.06	0				140
#7		7	583;945;80;87			636.726 638.504 639.514 639.779 639.811 639.694 639.499 639.279 638.835 638.465 638.093 637.686 637.281 636.862 636.493 636.252 635.874 635.373 634.82 634.229 633.486 632.613 631.747 630.914 630.094 629.265 628.437 627.656 626.9 626.121 625.376 624.691 624.009 623.304 622.66 622.066 621.428 620.771 620.12 619.403 618.688 617.987 617.296 616.604 615.77 614.824 613.796 612.676 608.392 ;1008 1006.34…	47.5476	587.653	0				141
#7		7	666;680;105;64			689.406 688.586 688.994 689.607 690.274 690.989 691.762 692.594 693.511 694.521 695.588 696.64 697.675 698.747 699.79 700.826 701.871 702.903 703.948 704.995 706.039 707.063 708.068 709.091 710.144 711.217 712.337 713.508 714.729 715.995 717.302 718.629 719.937 721.196 722.387 723.526 724.68 725.804 726.88 727.914 728.921 729.902 730.844 731.744 732.627 733.506 734.366 735.193 735.996 736.796 737…	60.7997	730.079	0				142
#7		7	709;713;72;88			734.828 733.128 732.323 731.956 731.985 732.06 732.22 732.433 732.656 732.87 733.124 733.483 733.814 734.077 734.322 734.593 734.789 734.942 735.219 735.563 735.819 736.089 736.429 736.754 737.136 737.624 738.184 738.668 739.131 739.762 740.348 740.97 741.713 742.43 743.133 743.75 744.331 744.92 745.519 746.111 746.668 747.271 747.897 748.565 749.355 750.325 751.7 754.512 ;736.563 738.074 739.543…	46.6528	554.918	0				143
#7		7	1051;873;81;99			1077.4 1076.33 1074.62 1073.94 1073.74 1073.94 1074.18 1074.39 1074.57 1074.75 1074.97 1075.17 1075.35 1075.58 1075.88 1076.2 1076.44 1076.64 1076.9 1077.13 1077.37 1077.6 1077.77 1077.94 1078.2 1078.35 1078.38 1078.47 1078.61 1078.75 1078.87 1078.95 1079.21 1079.4 1079.7 1080.1 1080.39 1080.77 1081.23 1081.84 1082.55 1083.31 1084.25 1085.25 1086.29 1087.51 1088.67 1089.88 1091.03 1092.07 1093.08…	64.0769	750.152	0				144
#7		7	1306;730;111;76			1392.74 1394.22 1394.1 1393.73 1393.31 1392.79 1392.17 1391.54 1390.85 1390.09 1389.28 1388.44 1387.53 1386.51 1385.53 1384.55 1383.56 1382.61 1381.72 1380.78 1379.75 1378.75 1377.75 1376.75 1375.75 1374.77 1373.84 1372.93 1371.98 1371.02 1370.09 1369.21 1368.27 1367.3 1366.29 1365.24 1364.15 1363.05 1361.96 1360.86 1359.77 1358.66 1357.54 1356.44 1355.36 1354.3 1353.22 1352.12 1351.01 1349.9 134…	69.6788	902.419	0				145
#7		7	1143;458;100;75			1167.05 1168.57 1170.21 1171.41 1172.52 1173.55 1174.5 1175.38 1176.21 1177.07 1177.97 1178.78 1179.54 1180.27 1181.04 1181.85 1182.69 1183.55 1184.48 1185.41 1186.34 1187.3 1188.29 1189.34 1190.39 1191.42 1192.43 1193.46 1194.52 1195.55 1196.56 1197.57 1198.62 1199.69 1200.7 1201.68 1202.61 1203.53 1204.44 1205.32 1206.15 1207.01 1207.87 1208.7 1209.53 1210.39 1211.29 1212.21 1213.15 1214.08 121…	59.0525	674.707	0				146
#7		7	997;250;95;60			1019.82 1020.56 1021.68 1022.79 1023.88 1024.93 1025.95 1026.93 1027.88 1028.8 1029.71 1030.61 1031.51 1032.42 1033.35 1034.3 1035.27 1036.27 1037.29 1038.33 1039.38 1040.43 1041.48 1042.52 1043.53 1044.53 1045.5 1046.45 1047.37 1048.26 1049.14 1050.01 1050.88 1051.75 1052.64 1053.56 1054.51 1055.49 1056.48 1057.48 1058.5 1059.53 1060.61 1061.69 1062.74 1063.8 1064.85 1065.9 1066.97 1068.03 1069.…	49.8917	580.461	0				147
#7		7	965;286;105;87			1046.49 1045.85 1044.43 1043.08 1041.93 1040.92 1040.01 1039.2 1038.46 1037.78 1037.15 1036.58 1036.04 1035.52 1035 1034.47 1033.93 1033.37 1032.78 1032.16 1031.54 1030.84 1030.17 1029.49 1028.79 1028 1027.2 1026.37 1025.52 1024.68 1023.9 1023.06 1022.24 1021.38 1020.61 1019.84 1019 1018.13 1017.29 1016.51 1015.65 1014.79 1014.05 1013.3 1012.44 1011.61 1010.77 1009.9 1009.04 1008.09 1007.23 1006.…	67.3248	812.203	0				148
#7		7	616;148;96;71			689.334 688.65 687.682 686.718 685.766 684.826 683.901 682.965 682.03 681.072 680.092 679.1 678.106 677.115 676.119 675.139 674.181 673.253 672.356 671.473 670.59 669.715 668.861 668.03 667.187 666.302 665.397 664.503 663.605 662.706 661.819 660.923 660.027 659.161 658.366 657.587 656.781 656.029 655.277 654.581 653.96 653.32 652.66 652.023 651.386 650.699 649.949 649.277 648.589 647.917 647.184 …	54.5345	650.185	0				149
#7		7	87;48;83;137			114.099 115.767 116.952 118.094 119.141 120.072 120.76 121.189 121.504 121.813 122.214 122.566 122.99 123.425 123.778 124.112 124.502 124.86 125.089 125.242 125.39 125.571 125.796 125.796 125.742 125.767 125.669 125.735 126.013 126.225 126.201 126.212 126.341 126.516 126.803 127.201 127.452 127.578 127.808 128.067 128.23 128.363 128.66 128.979 129.253 129.451 129.669 129.904 130.107 130.251 130.4…	96.786	1141.41	0				150
#7		7	83;617;104;83			164.134 164.165 163.47 162.702 161.964 161.261 160.568 159.871 159.142 158.339 157.44 156.497 155.509 154.482 153.421 152.329 151.226 150.131 149.024 147.929 146.803 145.637 144.491 143.36 142.266 141.221 140.197 139.21 138.26 137.342 136.456 135.616 134.835 134.11 133.417 132.775 132.208 131.689 131.226 130.723 130.204 129.705 129.216 128.648 128.076 127.497 126.889 126.233 125.563 124.968 124.4…	68.457	824.071	0				151
#7		7	3;601;95;77			29.4406 31.5607 33.4165 34.5516 35.4213 36.1388 36.862 37.5485 38.1407 38.6842 39.2183 39.6659 39.9651 40.3001 40.7032 41.1742 41.6952 42.2359 42.801 43.4304 44.1391 44.856 45.4764 46.034 46.5908 47.1142 47.595 48.0975 48.6637 49.3251 50.0784 50.8921 51.7494 52.64 53.5621 54.5187 55.4964 56.4789 57.4637 58.4705 59.4892 60.5155 61.5403 62.5681 63.6114 64.6636 65.6992 66.7269 67.7634 68.7766 69.755…	57.1148	697.069	0				152
#7		7	124;707;97;85			153.181 151.119 150.079 148.978 147.952 147.638 147.41 147.219 147.132 147.112 147.077 147.127 147.289 147.414 147.48 147.532 147.543 147.637 147.892 148.117 148.279 148.557 148.948 149.293 149.585 150.099 150.894 151.8 152.818 154.001 155.231 156.509 157.774 159.115 160.563 161.907 163.199 164.427 165.597 166.789 167.951 169.052 170.119 171.173 172.221 173.26 174.271 175.285 176.346 177.433 178.…	70.0492	852.146	0				153
#7		7	1336;367;85;92			1364.14 1366.39 1368.34 1369.43 1370.25 1370.92 1371.52 1372.01 1372.48 1372.95 1373.44 1373.94 1374.43 1374.78 1375.24 1375.71 1376.21 1376.78 1377.3 1377.64 1378.12 1378.64 1378.95 1379.3 1379.78 1380.21 1380.65 1381.05 1381.34 1381.72 1382.06 1382.39 1382.79 1383.21 1383.56 1383.89 1384.31 1384.73 1385.19 1385.7 1386.24 1386.74 1387.4 1388.1 1388.79 1389.49 1390.26 1391.09 1391.84 1392.57 1393…	57.4177	702.66	0				154
#7		7	1151;89;104;80			1174.54 1174.94 1177.41 1178.55 1179.65 1180.72 1181.77 1182.72 1183.63 1184.59 1185.56 1186.43 1187.23 1188.06 1188.92 1189.76 1190.6 1191.42 1192.19 1193 1193.84 1194.74 1195.64 1196.54 1197.5 1198.43 1199.28 1200.11 1201.02 1201.95 1202.88 1203.84 1204.83 1205.79 1206.76 1207.76 1208.74 1209.7 1210.64 1211.58 1212.56 1213.54 1214.48 1215.41 1216.36 1217.32 1218.28 1219.27 1220.32 1221.37 1222.…	64.1823	821.349	0				155
#7		7	1382;600;133;82			1491.86 1491.68 1490.65 1489.63 1488.6 1487.58 1486.57 1485.58 1484.61 1483.66 1482.73 1481.8 1480.86 1479.9 1478.93 1477.92 1476.9 1475.87 1474.83 1473.76 1472.7 1471.64 1470.58 1469.53 1468.5 1467.49 1466.49 1465.5 1464.52 1463.55 1462.59 1461.62 1460.64 1459.65 1458.65 1457.62 1456.58 1455.53 1454.47 1453.43 1452.39 1451.36 1450.36 1449.4 1448.48 1447.61 1446.79 1446.03 1445.32 1444.67 1444.08…	93.9354	1236.8	0				156
#7		7	1460;657;60;107			1512.87 1511.24 1509.3 1507.97 1506.89 1505.91 1504.98 1504.02 1503.07 1502.09 1501.08 1500.09 1499.12 1498.13 1497.06 1495.97 1494.9 1493.89 1492.81 1491.64 1490.52 1489.52 1488.62 1487.76 1486.94 1486.23 1485.61 1485.03 1484.51 1484.02 1483.63 1483.35 1483.14 1482.96 1482.81 1482.72 1482.68 1482.72 1482.67 1482.89 1483.26 1483.67 1484.05 1484.35 1484.56 1484.77 1485.06 1485.39 1485.7 1485.87 14…	69.9833	967.308	0				157
#7		7	909;642;95;88			933.877 932.247 931.879 932.269 932.83 933.448 934.073 934.716 935.366 936.035 936.734 937.452 938.172 938.866 939.433 939.987 940.502 940.985 941.477 941.927 942.442 942.967 943.549 944.125 944.78 945.531 946.265 946.964 947.631 948.285 948.975 949.675 950.345 950.996 951.635 952.377 953.193 954.063 954.979 955.896 956.856 957.921 959.051 960.216 961.483 962.816 964.183 965.58 967.017 968.481 96…	60.637	757.347	0				158
#7		7	684;528;94;125			718.791 720.504 721.877 722.563 722.816 722.889 722.995 722.833 722.556 722.249 722.021 721.919 721.826 721.689 721.545 721.47 721.431 721.363 721.274 721.172 721.127 721.106 721.122 721.186 721.301 721.446 721.66 722.022 722.457 722.924 723.479 724.108 724.65 725.229 725.709 726.289 726.908 727.404 727.878 728.329 728.719 729.119 729.452 729.704 729.974 730.391 730.863 731.325 731.77 732.222 732…	90.9708	1115.65	0				159
#7		7	548;645;124;75			570.906 571.211 572.298 573.336 574.379 575.426 576.473 577.506 578.538 579.574 580.616 581.658 582.7 583.736 584.771 585.811 586.845 587.88 588.929 590.004 591.09 592.173 593.261 594.343 595.426 596.492 597.557 598.599 599.606 600.602 601.585 602.572 603.546 604.525 605.498 606.467 607.461 608.467 609.48 610.482 611.434 612.393 613.388 614.36 615.292 616.179 617.04 617.937 618.817 619.677 620.59…	80.9356	960.92	0				160

## Sheet: Figure 2d mptA comp (WT)
%%%%%%%%%%%%%%%%%%%%%%%%%%%%%%%%%%%%%%%%%%%%%%%%%%%%%%%%%%%%%%%%%%%%%%%%%%%%%%%%%%%%%%%%%%%%%%%%%%%%%%%%%%%%%%%%
Figure 2d - ∆mptA L5::mptA (WT) Oufti file
%%%%%%%%%%%%%%%%%%%%%%%%%%%%%%%%%%%%%%%%%%%%%%%%%%%%%%%%%%%%%%%%%%%%%%%%%%%%%%%%%%%%%%%%%%%%%%%%%%%%%%%%%%%%%%%%
# % This file contains Oufti suggested parameters for wildtype E. coli in LB
#
# %High-throughput
# outCsvFormat = 0
# csvFileEdit = 0
# runSerial = 0
#
# %Parallel Computation
# maxWorkers = 12
#
# %General
# algorithm = subpixel
# invertimage = 0
# interpoutline = 0
# interSigma = 0
#
#
# % Pixel-based parameters
# areaMin =250
# areaMax = 5000
# splitregions = 1
# displayW = 0
# wShedNum = 5800
#
#
# %Constraints (alg. subpixel)
# cellwidth = 15
# wspringconst = 0.1
# rigidity = 0.8
# rigidityB = 4
#
# % Image forces (alg. subpixel)
# imageforce = 7
# attrCoeff = 0.3
# repCoeff = 0.9
# neighRep = 9
# attrPower = 8
#
# %Contour fitting (alg. subpixel)
# fitDisplay = 0
# fitMaxIter = 120
# moveall = 0.3
# fitStep = 0.3
# fitStepM = .6
# fitCondition = 0
#
#
# %Mesh Creation
# fsmooth = 25
# roiBorder = 22.5
# noCellBorder = 1
# meshStep = 1
# getmesh = 1
#
# % Joining and splitting
# splitThreshold = 0.63
# joindist = 5
# joinangle = 0.2
# joindilate = 1
#
#
# %parameters added after Segmentation Module
# edgemode = 4
# erodeNum = 2
# openNum = 2
# invertimage = 0
# thresFactorM = 0.81497
# thresFactorF = 0.81497
# threshminlevel = 0.77143
# edgeSigmaL = 1
# valleythresh1 = 0
# valleythresh2 = 0.0001
# edgeSigmaV = 0.5
# crossthresh = 0.34
$ cellListN 15 27 15 18 20 16 0 0 0
$ shiftframes
% parameter values
frameNumber	ancestors	birthframe	box	descendants	divisions	mesh	length	area	polarity	signal0	spots	objects	cellId;
#1		1	632;529;138;82			655.08 655.419 656.531 657.62 658.738 659.858 660.969 662.086 663.198 664.283 665.33 666.35 667.388 668.432 669.434 670.419 671.402 672.364 673.34 674.312 675.244 676.153 677.07 678.011 678.961 679.924 680.878 681.822 682.798 683.777 684.735 685.721 686.722 687.731 688.745 689.765 690.79 691.796 692.767 693.735 694.745 695.763 696.731 697.726 698.726 699.673 700.627 701.607 702.554 703.452 704.33…	96.2767	1127.86	0				1
#1		1	708;668;67;157			737.109 739.287 740.406 741.412 742.314 742.79 743.132 743.245 743.402 743.581 743.702 743.809 743.899 743.918 743.929 743.967 744.143 744.268 744.371 744.411 744.386 744.422 744.374 744.306 744.255 744.165 744.052 743.988 743.953 744.05 744.226 744.379 744.558 744.762 744.868 744.918 745.041 745.226 745.328 745.348 745.33 745.273 745.231 745.212 745.179 745.139 745.073 744.999 744.957 744.908 74…	111.955	1393.38	0				2
#1		1	621;610;108;98			703.63 705.444 705.54 705.262 704.919 704.521 703.917 703.304 702.713 702.216 701.704 701.082 700.453 699.804 699.198 698.576 697.925 697.283 696.635 695.987 695.344 694.708 694.09 693.472 692.832 692.196 691.587 690.961 690.277 689.537 688.791 688.059 687.306 686.548 685.772 684.998 684.237 683.413 682.536 681.659 680.748 679.805 678.869 677.946 677.013 676.091 675.153 674.168 673.185 672.221 67…	76.6435	905.084	0				3
#1		1	653;809;138;65			768.224 767.742 766.696 765.653 764.603 763.549 762.496 761.446 760.405 759.388 758.399 757.437 756.495 755.571 754.658 753.747 752.835 751.918 750.992 750.055 749.101 748.127 747.134 746.122 745.098 744.065 743.023 741.972 740.917 739.854 738.784 737.707 736.629 735.556 734.492 733.434 732.382 731.332 730.274 729.212 728.142 727.052 725.933 724.802 723.665 722.538 721.44 720.364 719.323 718.31 7…	94.3279	1191.91	0				4
#1		1	711;963;98;92			735.35 736.181 738.593 739.766 740.802 741.73 742.551 743.297 744.067 744.822 745.553 746.307 747.115 747.838 748.558 749.273 749.974 750.664 751.336 751.995 752.667 753.408 754.193 755.048 755.884 756.737 757.589 758.412 759.205 759.974 760.708 761.463 762.226 763.034 763.812 764.583 765.312 766.005 766.763 767.502 768.199 768.936 769.659 770.386 771.094 771.803 772.544 773.306 774.143 774.924 7…	66.2831	771.366	0				5
#1		1	859;910;94;94			927.925 924.706 923.23 922.129 921.187 920.336 919.534 918.732 917.889 917.13 916.425 915.798 915.202 914.608 914.016 913.455 912.848 912.225 911.575 910.97 910.369 909.714 909.067 908.515 907.961 907.375 906.777 906.195 905.62 904.994 904.458 903.972 903.484 902.907 902.293 901.648 900.952 900.274 899.599 898.888 898.093 897.216 896.352 895.474 894.585 893.677 892.764 891.872 890.998 890.159 889…	63.1131	752.859	0				6
#1		1	1180;883;128;108			1203.39 1205.41 1206.75 1207.91 1209.01 1210.08 1211.15 1212.22 1213.29 1214.32 1215.32 1216.23 1217.14 1218.02 1218.85 1219.7 1220.57 1221.47 1222.37 1223.26 1224.13 1224.99 1225.84 1226.78 1227.69 1228.51 1229.34 1230.22 1231.08 1231.96 1232.89 1233.8 1234.67 1235.56 1236.39 1237.28 1238.12 1238.99 1239.82 1240.61 1241.38 1242.16 1242.91 1243.67 1244.4 1245.13 1245.85 1246.58 1247.27 1247.93 12…	99.1627	1208.54	0				7
#1		1	1234;917;68;140			1260.5 1259.31 1257.4 1256.8 1256.7 1256.77 1256.88 1256.92 1257.07 1257.29 1257.5 1257.74 1258 1258.24 1258.45 1258.64 1258.82 1259 1259.15 1259.3 1259.46 1259.62 1259.78 1259.92 1260.08 1260.22 1260.34 1260.38 1260.38 1260.36 1260.34 1260.4 1260.51 1260.59 1260.75 1261.01 1261.24 1261.38 1261.56 1261.81 1262.05 1262.2 1262.29 1262.34 1262.43 1262.56 1262.69 1262.78 1262.88 1263.07 1263.3 1263.4…	95.1143	1226.99	0				8
#1		1	1024;620;125;89			1048.15 1050.31 1051.74 1052.94 1054.03 1055.07 1056.09 1057.09 1057.98 1058.84 1059.66 1060.46 1061.27 1062.08 1062.84 1063.68 1064.53 1065.38 1066.19 1066.98 1067.8 1068.63 1069.45 1070.27 1071.11 1071.98 1072.87 1073.78 1074.67 1075.55 1076.43 1077.32 1078.19 1079.04 1079.89 1080.73 1081.57 1082.42 1083.25 1084.08 1084.95 1085.83 1086.71 1087.62 1088.56 1089.52 1090.5 1091.49 1092.48 1093.47 1…	86.766	1039.95	0				9
#1		1	981;634;74;127			1010.97 1009.05 1008.03 1007.06 1006.13 1005.36 1004.86 1004.49 1004.28 1004.23 1004.27 1004.32 1004.36 1004.42 1004.53 1004.53 1004.58 1004.9 1005.25 1005.44 1005.65 1005.92 1006.11 1006.27 1006.44 1006.58 1006.68 1006.73 1006.77 1006.87 1007 1007.03 1006.99 1006.97 1006.94 1006.92 1006.92 1006.87 1006.75 1006.67 1006.66 1006.64 1006.56 1006.55 1006.6 1006.64 1006.67 1006.75 1006.9 1007.05 1007.…	83.9202	1065.94	0				10
#1		1	1289;206;130;120			1393.73 1392.41 1389.94 1388.81 1388.05 1387.26 1386.45 1385.67 1384.94 1384.23 1383.57 1382.95 1382.32 1381.65 1380.99 1380.3 1379.58 1378.88 1378.22 1377.51 1376.8 1376.09 1375.37 1374.62 1373.89 1373.2 1372.5 1371.77 1371.1 1370.4 1369.67 1368.99 1368.37 1367.79 1367.23 1366.62 1366.03 1365.34 1364.6 1363.85 1363.07 1362.33 1361.56 1360.78 1360.05 1359.32 1358.56 1357.79 1357.05 1356.31 1355.5…	108.23	1261.98	0				11
#1		1	1182;480;127;89			1205.61 1205.95 1207.66 1208.93 1210.05 1211.14 1212.19 1213.21 1214.2 1215.16 1216.08 1216.99 1217.94 1218.88 1219.84 1220.82 1221.83 1222.85 1223.88 1224.92 1225.95 1227 1228.01 1228.96 1229.88 1230.77 1231.66 1232.55 1233.43 1234.32 1235.19 1236.05 1236.91 1237.78 1238.67 1239.58 1240.49 1241.43 1242.39 1243.32 1244.23 1245.22 1246.23 1247.21 1248.17 1249.15 1250.14 1251.1 1252.07 1253.07 1254…	87.8908	1079.56	0				12
#1		1	1342;87;66;96			1378.54 1378.81 1380.34 1381.52 1382.4 1382.82 1382.99 1383.11 1383.19 1383.17 1383.08 1382.76 1382.39 1382.03 1381.67 1381.27 1380.87 1380.56 1380.28 1380 1379.74 1379.54 1379.42 1379.36 1379.33 1379.33 1379.32 1379.29 1379.27 1379.27 1379.31 1379.4 1379.49 1379.59 1379.73 1380 1380.25 1380.47 1380.74 1381.14 1381.54 1381.88 1382.24 1382.68 1383.16 1383.6 1384.02 1384.46 1384.9 1385.21 1385.16 1…	53.0871	637.641	0				13
#1		1	167;179;76;119			194.015 197.217 198.387 199.256 200.057 201.094 201.897 202.514 203.07 203.427 203.634 203.815 203.984 204.104 204.219 204.337 204.399 204.527 204.686 204.715 204.745 204.819 204.894 205.009 205.125 205.218 205.288 205.36 205.429 205.492 205.561 205.588 205.633 205.732 205.871 206.067 206.262 206.427 206.505 206.615 206.871 207.193 207.51 207.828 208.029 208.223 208.544 208.947 209.375 209.797 21…	77.0678	892.274	0				14
#1		1	199;912;83;108			249.769 251.442 252.77 253.789 254.521 255.304 256.15 256.917 257.511 257.958 258.182 258.254 258.197 258.068 257.862 257.65 257.497 257.362 257.243 257.182 257.19 257.25 257.357 257.521 257.75 258.059 258.3 258.392 258.584 258.846 259.077 259.01 258.447 257.89 257.144 256.125 255.147 254.203 253.308 252.444 251.609 250.838 250.062 249.344 248.688 248.05 247.299 246.612 245.905 245.193 244.468 24…	72.577	886.642	0				15
#2		2	335;630;110;132			361.561 364.173 365.574 366.506 367.267 367.994 368.731 369.414 370.072 370.614 371.034 371.4 371.789 372.172 372.511 372.892 373.335 373.81 374.229 374.626 375.069 375.463 375.879 376.317 376.715 377.115 377.578 378.051 378.505 379.026 379.561 380.125 380.778 381.426 382.075 382.799 383.471 384.069 384.635 385.165 385.669 386.123 386.519 386.904 387.298 387.741 388.197 388.623 389.047 389.508 39…	104.201	1234.27	0				16
#2		2	553;785;105;131			632.631 628.958 627.546 626.344 625.424 624.506 623.646 622.858 622.12 621.429 620.757 620.066 619.447 618.956 618.49 618.003 617.545 617.076 616.603 616.197 615.755 615.231 614.724 614.256 613.718 613.104 612.492 611.924 611.425 610.911 610.329 609.753 609.193 608.659 608.227 607.82 607.353 606.869 606.394 605.925 605.444 604.943 604.414 603.842 603.203 602.539 601.898 601.25 600.606 599.998 599…	100.922	1182.45	0				17
#2		2	706;879;116;134			732.539 736.124 737.003 737.722 738.477 739.242 739.963 740.588 741.088 741.297 741.578 741.994 742.433 742.89 743.339 743.754 744.141 744.517 744.888 745.273 745.732 746.198 746.668 747.233 747.807 748.388 748.986 749.533 750.019 750.538 751.075 751.556 752.065 752.613 753.17 753.708 754.268 754.849 755.457 756.083 756.612 757.092 757.587 758.162 758.815 759.458 760.09 760.673 761.262 761.869 76…	108.828	1320.43	0				18
#2		2	932;875;105;112			1011.77 1008.02 1006.88 1005.84 1004.92 1004.18 1003.46 1002.73 1002 1001.29 1000.57 999.843 999.108 998.394 997.704 997.016 996.334 995.604 994.808 994.042 993.326 992.617 991.896 991.182 990.444 989.732 989.067 988.476 987.995 987.607 987.262 986.916 986.595 986.298 985.936 985.483 985.027 984.565 984.055 983.491 982.881 982.236 981.609 980.969 980.243 979.52 978.802 977.964 977.076 976.235 975…	82.7999	982.872	0				19
#2		2	1324;805;97;130			1394.91 1391.55 1390.28 1389.28 1388.48 1387.69 1386.95 1386.29 1385.58 1384.87 1384.24 1383.7 1383.14 1382.63 1382.23 1381.76 1381.33 1380.95 1380.45 1379.94 1379.57 1379.31 1378.94 1378.51 1378.11 1377.75 1377.39 1376.97 1376.48 1375.97 1375.53 1375.05 1374.51 1374 1373.46 1372.89 1372.28 1371.8 1371.43 1371.01 1370.57 1370.19 1369.85 1369.49 1369.11 1368.78 1368.5 1368.17 1367.73 1367.28 1366.…	93.6832	1130.09	0				20
#2		2	1247;749;92;104			1272.33 1273.46 1275.7 1277.03 1278.04 1278.83 1279.52 1280.17 1280.84 1281.51 1282.24 1282.89 1283.45 1284.04 1284.65 1285.2 1285.73 1286.3 1286.85 1287.44 1288.03 1288.53 1289.1 1289.69 1290.24 1290.76 1291.35 1291.93 1292.5 1293.15 1293.7 1294.23 1294.72 1295.22 1295.74 1296.24 1296.59 1296.98 1297.58 1298.24 1298.85 1299.43 1299.98 1300.56 1301.19 1301.8 1302.45 1303.15 1303.82 1304.46 1305.1…	70.122	818.214	0				21
#2		2	865;493;91;93			931.485 929.132 927.797 926.754 925.868 924.937 924.033 923.143 922.226 921.363 920.522 919.578 918.578 917.58 916.535 915.544 914.642 913.787 912.918 912.092 911.279 910.51 909.735 908.942 908.166 907.442 906.832 906.282 905.693 905.153 904.652 904.075 903.478 902.859 902.179 901.518 900.89 900.288 899.725 899.137 898.464 897.793 897.214 896.705 896.235 895.664 895.028 894.387 893.758 893.128 89…	60.4047	714.145	0				22
#2		2	744;552;101;107			770.34 772.649 774.341 775.185 775.882 776.612 777.354 778.089 778.594 778.951 779.373 779.886 780.304 780.702 781.252 781.828 782.39 782.991 783.547 784.053 784.567 785.117 785.632 786.116 786.583 787.011 787.355 787.723 788.281 788.853 789.273 789.711 790.251 790.73 791.17 791.647 792.128 792.585 793.074 793.546 794.028 794.564 795.202 795.855 796.462 797.025 797.629 798.288 798.948 799.615 800…	82.5027	965.581	0				23
#2		2	691;500;69;112			728.038 728.587 729.868 731.162 731.811 732.235 732.292 732.042 731.601 731.199 730.719 730.284 729.903 729.515 729.134 728.81 728.626 728.482 728.287 728.081 727.879 727.688 727.483 727.28 727.132 727.013 726.862 726.66 726.613 726.645 726.739 727.002 727.171 727.331 727.488 727.627 727.775 728.042 728.374 728.722 729.04 729.283 729.571 729.984 730.345 730.622 730.899 731.197 731.501 731.85 732.…	70.0586	845.568	0				24
#2		2	757;638;84;100			783.413 786.306 787.339 788.109 788.755 789.633 790.426 791.082 791.61 792.102 792.499 792.872 793.163 793.428 793.747 794.051 794.361 794.694 795.052 795.49 795.935 796.306 796.719 797.187 797.602 798.027 798.375 798.625 798.841 799.085 799.442 799.815 800.219 800.647 801.185 801.782 802.371 802.971 803.582 804.246 804.953 805.651 806.369 807.082 807.77 808.452 809.103 809.776 810.466 811.176 81…	61.978	720.579	0				25
#2		2	780;663;123;125			804.66 802.635 802.604 802.976 803.632 804.357 805.085 805.824 806.569 807.303 808.057 808.788 809.513 810.22 810.901 811.56 812.211 812.878 813.508 814.116 814.802 815.493 816.233 817.082 817.903 818.69 819.468 820.249 821.014 821.819 822.62 823.409 824.184 824.956 825.774 826.502 827.177 827.808 828.479 829.18 829.883 830.625 831.396 832.138 832.916 833.728 834.485 835.248 835.995 836.764 837.5…	105.698	1236.37	0				26
#2		2	1262;114;222;168			1287.05 1288.52 1290.49 1291.67 1292.72 1293.71 1294.59 1295.35 1296.11 1296.92 1297.78 1298.66 1299.52 1300.33 1301.09 1301.83 1302.63 1303.42 1304.19 1305.02 1305.87 1306.63 1307.37 1308.11 1308.87 1309.68 1310.45 1311.2 1311.95 1312.71 1313.51 1314.28 1315.1 1315.95 1316.81 1317.67 1318.57 1319.49 1320.33 1321.15 1321.98 1322.78 1323.58 1324.4 1325.26 1326.06 1326.88 1327.66 1328.43 1329.15 13…	211.074	2623.24	0				27
#2		2	349;74;67;146			377.88 379.567 380.888 381.878 382.907 383.585 384.15 384.455 384.661 384.902 385.103 385.183 385.187 385.281 385.47 385.711 385.952 386.172 386.382 386.592 386.738 386.941 387.289 387.648 388.035 388.349 388.671 389.025 389.213 389.298 389.499 389.681 389.843 390.04 390.091 390.206 390.385 390.453 390.418 390.408 390.496 390.609 390.722 390.891 391.034 391.055 391.035 391.081 391.238 391.399 391…	100.783	1209.08	0				28
#2		2	632;9;94;123			698.318 696.517 695.71 694.815 693.872 693.108 692.557 692.069 691.693 691.421 691.162 690.861 690.504 690.151 689.898 689.711 689.488 689.253 689.063 688.916 688.746 688.476 688.142 687.789 687.362 686.846 686.318 685.815 685.256 684.748 684.228 683.651 683.038 682.375 681.765 681.246 680.624 679.965 679.369 678.678 678 677.314 676.659 675.977 675.29 674.571 673.83 673.023 672.383 671.793 671.26…	88.8072	997.981	0				29
#2		2	436;228;80;110			486.461 484.133 483.338 482.538 481.579 480.787 480.225 479.939 479.649 479.325 479.01 478.766 478.53 478.295 478.241 478.201 478.209 478.306 478.467 478.639 478.731 478.837 478.967 479.037 479.063 479.026 478.966 478.932 478.921 478.869 478.784 478.67 478.558 478.451 478.328 478.112 477.865 477.623 477.328 476.943 476.493 476.017 475.628 475.147 474.608 473.986 473.623 473.272 472.785 472.393 47…	71.6511	864.017	0				30
#2		2	346;501;91;128			371.384 372.95 374.878 375.991 376.907 377.692 378.441 379.218 379.997 380.781 381.296 381.764 382.252 382.764 383.244 383.63 384.113 384.719 385.25 385.725 386.176 386.584 387.054 387.498 387.908 388.4 388.985 389.657 390.273 390.775 391.269 391.821 392.367 392.853 393.388 393.921 394.417 394.896 395.398 395.824 396.261 396.699 397.124 397.629 398.158 398.669 399.195 399.687 400.171 400.725 401.…	91.407	1068.94	0				31
#2		2	365;532;84;99			387.696 388.321 389.642 390.998 392.267 393.437 394.583 395.726 396.893 397.963 399.05 400.048 400.987 401.903 402.809 403.757 404.702 405.528 406.304 407.076 407.858 408.683 409.541 410.344 411.113 411.898 412.699 413.528 414.316 415.077 415.815 416.602 417.39 418.132 418.868 419.581 420.323 421.07 421.739 422.426 423.137 423.702 424.098 424.374 424.655 424.811 425.034 425.467 425.832 426.135 42…	64.537	726.088	0				32
#2		2	175;641;97;94			199.576 201.603 202.975 204.215 205.225 206.26 207.25 208.157 209.068 209.971 210.799 211.655 212.538 213.364 214.121 214.937 215.865 216.799 217.628 218.514 219.444 220.384 221.292 222.184 223.091 224.023 224.917 225.702 226.488 227.274 228.018 228.773 229.535 230.296 231.111 231.979 232.872 233.733 234.61 235.413 236.207 237.013 237.791 238.399 239.021 239.686 240.428 241.193 241.946 242.751 24…	66.2788	751.809	0				33
#2		2	133;317;141;162			157.907 161.107 162.246 163.241 164.124 164.921 165.655 166.35 167.043 167.718 168.373 169.014 169.657 170.303 171.003 171.722 172.404 172.997 173.709 174.466 175.138 175.702 176.344 177.065 177.807 178.407 178.994 179.65 180.297 180.96 181.656 182.249 182.881 183.395 183.837 184.342 184.902 185.521 186.165 186.785 187.373 187.981 188.533 189.142 189.808 190.398 191.053 191.76 192.367 192.973 193…	146.579	1635.36	0				34
#2		2	535;922;88;94			558.019 558.925 560.175 561.419 562.606 563.757 564.895 566.03 567.167 568.3 569.414 570.508 571.518 572.549 573.526 574.493 575.432 576.318 577.216 578.151 579.091 580.034 580.984 581.955 582.901 583.853 584.862 585.851 586.777 587.675 588.567 589.441 590.324 591.222 592.109 592.974 593.804 594.568 595.246 595.797 596.207 596.481 596.59 596.747 597.033 597.187 597.307 597.496 597.74 598.049 598.…	62.7206	770.029	0				35
#2		2	1415;658;102;179			1489.67 1489.39 1489.06 1487.26 1486.1 1485.07 1484.15 1483.41 1482.86 1482.39 1481.88 1481.52 1481.1 1480.84 1480.64 1480.37 1480.15 1479.92 1479.72 1479.57 1479.4 1479.14 1478.79 1478.49 1478.22 1477.89 1477.61 1477.41 1477.2 1476.85 1476.58 1476.39 1476.21 1476.08 1475.93 1475.77 1475.62 1475.43 1475.22 1475.02 1474.66 1474.2 1473.73 1473.45 1473.3 1473.04 1472.68 1472.39 1472.05 1471.71 1471.…	145.659	1818.3	0				36
#2		2	245;66;87;78			269.48 268.78 268.435 268.316 267.592 268.506 269.123 269.645 270.181 270.74 271.374 272.119 272.924 273.747 274.589 275.473 276.354 277.201 278.073 278.938 279.786 280.65 281.545 282.468 283.311 284.083 284.861 285.652 286.453 287.277 288.145 289.009 289.813 290.642 291.519 292.416 293.332 294.23 295.154 296.017 296.877 297.836 298.889 299.91 300.852 301.764 302.823 304.112 306.221 307.009 ;89.9…	49.4256	559.766	0				37
#2		2	210;69;80;81			265.227 264.908 262.74 261.321 259.937 258.588 257.54 256.685 255.882 255.112 254.357 253.6 252.883 252.206 251.618 251.036 250.348 249.698 249.051 248.368 247.685 247.013 246.32 245.65 244.984 244.322 243.689 243.105 242.518 241.924 241.376 240.83 240.245 239.664 239.098 238.475 237.778 237.063 236.362 235.659 234.96 234.326 233.777 233.335 233.216 233.618 234.644 ;93.149 92.8694 92.1129 92.1063…	44.8713	498.396	0				38
#2		2	191;512;76;81			243.183 243.159 241.601 239.909 238.242 237.001 235.792 234.932 234.101 233.284 232.387 231.443 230.456 229.613 228.837 228.079 227.327 226.57 225.81 225.003 224.234 223.477 222.737 222.075 221.429 220.714 219.994 219.256 218.65 218.06 217.388 216.744 216.18 215.655 215.201 214.661 214.302 214.083 214.2 214.497 215.121 216.126 217.405 219.307 ;537.454 537.438 536.916 536.198 535.505 535.417 535.4…	42.4544	492.97	0				39
#2		2	208;472;62;90			235.31 234.185 233.09 231.951 231.055 230.662 230.542 230.506 230.511 230.568 230.623 230.667 230.7 230.75 230.911 231.072 231.228 231.316 231.36 231.411 231.534 231.688 231.769 231.799 231.849 231.86 231.962 232.208 232.367 232.425 232.475 232.551 232.658 232.854 233.092 233.297 233.451 233.502 233.601 233.877 234.233 234.562 234.825 235.783 237.386 240.821 ;495.018 495.788 496.976 498.182 499.3…	44.4915	554.619	0				40
#2		2	46;944;128;84			71.0405 73.085 74.694 75.8123 76.732 77.4889 78.2704 79.1317 79.9355 80.6684 81.3689 82.0582 82.7565 83.431 84.1459 84.9207 85.6681 86.3941 87.1433 87.8948 88.6952 89.5138 90.3258 91.1285 91.8742 92.5905 93.3682 94.2586 95.1728 95.9981 96.7335 97.4295 98.1348 98.8733 99.7162 100.546 101.321 102.05 102.808 103.578 104.378 105.189 105.995 106.807 107.632 108.452 109.304 110.209 111.186 112.217 113.…	90.2052	1088.91	0				41
#2		2	69;972;99;61			144.105 144.632 144.162 143.445 142.735 141.972 141.155 140.281 139.268 138.216 137.158 136.068 134.958 133.819 132.654 131.468 130.291 129.156 128.034 126.922 125.795 124.658 123.518 122.37 121.219 120.05 118.878 117.732 116.619 115.576 114.556 113.513 112.494 111.54 110.631 109.746 108.859 107.963 107.075 106.181 105.249 104.286 103.292 102.265 101.214 100.149 99.074 97.9981 96.9382 95.9174 94.…	53.7921	641.872	0				42
#3		3	555;198;89;89			580.671 584.218 585.423 586.256 587.079 587.866 588.651 589.364 589.964 590.47 590.988 591.43 591.954 592.551 593.155 593.727 594.183 594.553 594.975 595.331 595.617 595.984 596.472 597.042 597.623 598.223 598.804 599.473 600.165 600.844 601.591 602.342 603.121 603.864 604.684 605.551 606.389 607.162 607.853 608.574 609.357 610.158 610.959 611.842 612.742 613.608 614.398 615.19 616.038 616.93 617…	56.7416	637.918	0				43
#3		3	789;79;69;105			831.429 829.743 828.275 827.429 826.538 825.766 825.014 824.419 823.89 823.447 823.074 822.679 822.111 821.594 821.079 820.63 820.194 819.766 819.432 819.147 818.841 818.553 818.213 817.848 817.555 817.266 816.956 816.663 816.323 815.972 815.677 815.361 815.004 814.788 814.682 814.721 814.756 814.833 814.8 814.687 814.516 814.399 814.321 814.148 813.896 813.784 813.671 813.395 812.983 812.533 812…	61.7709	719.302	0				44
#3		3	1201;682;62;98			1235.77 1236.95 1238.59 1239.32 1239.58 1239.66 1239.62 1239.49 1239.32 1239.12 1238.8 1238.48 1238.2 1238.05 1237.98 1237.88 1237.75 1237.68 1237.71 1237.81 1237.92 1237.92 1237.81 1237.71 1237.73 1237.71 1237.58 1237.52 1237.57 1237.61 1237.54 1237.45 1237.46 1237.44 1237.46 1237.59 1237.63 1237.55 1237.47 1237.5 1237.6 1237.78 1237.96 1238.07 1238.15 1238.25 1238.29 1238.19 1237.97 1237.62 123…	52.9151	642.061	0				45
#3		3	1257;445;118;66			1280.26 1280.71 1281.79 1282.85 1283.93 1284.98 1286.01 1287 1287.98 1288.95 1289.91 1290.85 1291.79 1292.74 1293.71 1294.69 1295.69 1296.72 1297.76 1298.8 1299.84 1300.87 1301.9 1302.94 1303.98 1305.03 1306.06 1307.09 1308.11 1309.12 1310.12 1311.11 1312.09 1313.08 1314.09 1315.11 1316.13 1317.15 1318.19 1319.26 1320.35 1321.41 1322.46 1323.51 1324.55 1325.57 1326.6 1327.64 1328.64 1329.62 1330.…	72.4833	904.87	0				46
#3		3	1263;537;81;101			1318.12 1315.91 1314.09 1312.88 1311.82 1310.88 1310.08 1309.29 1308.54 1307.86 1307.21 1306.64 1306.11 1305.55 1304.93 1304.28 1303.69 1303.23 1302.77 1302.14 1301.51 1300.99 1300.54 1300.07 1299.5 1298.89 1298.33 1297.83 1297.27 1296.67 1296.05 1295.65 1295.36 1295.04 1294.74 1294.47 1294.15 1293.82 1293.47 1293.11 1292.72 1292.37 1292.02 1291.67 1291.27 1290.76 1290.28 1289.8 1289.28 1288.71 1…	61.135	718.958	0				47
#3		3	1297;678;66;133			1326.78 1324.73 1323.38 1322.3 1321.37 1320.62 1320.04 1319.78 1319.82 1319.89 1319.84 1319.94 1320.19 1320.26 1320.13 1320.12 1320.22 1320.29 1320.43 1320.55 1320.59 1320.78 1321.01 1321.17 1321.31 1321.39 1321.42 1321.47 1321.55 1321.68 1321.85 1322.03 1322.06 1322.07 1322.16 1322.31 1322.46 1322.59 1322.74 1322.94 1323.21 1323.57 1323.83 1324.05 1324.36 1324.67 1324.95 1325.26 1325.51 1325.64 …	88.5087	1108.77	0				48
#3		3	1335;172;95;153			1401.32 1398.99 1397.65 1396.7 1395.95 1395.46 1395.04 1394.74 1394.56 1394.29 1393.88 1393.42 1392.99 1392.62 1392.35 1392.01 1391.6 1391.26 1390.8 1390.27 1389.71 1389.03 1388.39 1387.78 1387.3 1386.85 1386.27 1385.64 1385 1384.52 1384.04 1383.56 1383 1382.47 1382.04 1381.61 1381.18 1380.8 1380.4 1380.04 1379.75 1379.37 1378.89 1378.62 1378.48 1378.16 1377.76 1377.52 1377.39 1377.25 1377.07 137…	115.539	1426.35	0				49
#3		3	992;180;125;78			1014.84 1015.05 1015.83 1016.67 1017.53 1018.39 1019.31 1020.39 1021.63 1022.94 1024.28 1025.65 1027.04 1028.43 1029.76 1031.02 1032.22 1033.31 1034.36 1035.39 1036.36 1037.24 1038.13 1039 1039.78 1040.52 1041.23 1041.94 1042.57 1043.17 1043.78 1044.39 1045.01 1045.65 1046.29 1046.93 1047.57 1048.21 1048.88 1049.61 1050.38 1051.18 1052.03 1052.83 1053.64 1054.54 1055.37 1056.17 1056.95 1057.84 10…	86.0234	1041.4	0				50
#3		3	640;263;61;110			672.657 670.663 669.202 668.263 667.254 666.475 665.887 665.584 665.267 664.994 664.813 664.673 664.569 664.41 664.159 663.967 663.929 663.924 663.846 663.792 663.81 663.804 663.678 663.595 663.546 663.462 663.411 663.431 663.404 663.36 663.304 663.226 663.197 663.127 662.974 662.887 662.905 662.921 662.897 663.022 663.374 663.578 663.61 663.534 663.569 663.667 663.707 663.673 663.753 663.826 663…	63.9518	743.076	0				51
#3		3	575;266;104;150			650.448 649.483 647.843 646.9 646.018 645.144 644.502 643.994 643.665 643.394 643.117 642.904 642.728 642.531 642.305 642.09 641.9 641.713 641.428 641.013 640.723 640.526 640.328 639.982 639.504 638.974 638.597 638.268 637.843 637.266 636.896 636.725 636.365 635.885 635.388 634.903 634.613 634.264 633.857 633.542 633.227 632.802 632.378 632.033 631.659 631.234 630.73 630.152 629.582 628.962 628.3…	115.259	1336.89	0				52
#3		3	670;689;90;123			694.477 696.528 697.913 699.182 700.306 701.335 702.248 703.029 703.868 704.719 705.523 706.305 707.117 707.979 708.82 709.669 710.511 711.278 712.09 712.895 713.519 714.216 714.932 715.469 716.103 716.543 716.876 717.195 717.386 717.602 717.932 718.237 718.415 718.564 718.802 719.153 719.51 719.82 720.109 720.398 720.711 721.099 721.44 721.745 722.084 722.438 722.676 723.034 723.459 723.854 724.…	85.8442	1018.59	0				53
#3		3	987;873;96;131			1011.95 1015.03 1016.43 1017.51 1018.39 1019.15 1019.87 1020.65 1021.38 1022.05 1022.77 1023.49 1024.08 1024.64 1025.19 1025.71 1026.4 1027.11 1027.8 1028.4 1028.86 1029.42 1030.04 1030.59 1031.1 1031.53 1032.04 1032.63 1033.05 1033.66 1034.39 1035.11 1035.72 1036.21 1036.78 1037.28 1037.75 1038.36 1038.92 1039.33 1039.81 1040.32 1040.77 1041.29 1041.79 1042.26 1042.67 1043.13 1043.59 1044.14 104…	95.7958	1133.89	0				54
#3		3	1058;776;139;182			1172.13 1171.05 1168.87 1167.63 1166.6 1165.64 1164.6 1163.66 1162.76 1161.94 1161.17 1160.39 1159.63 1158.89 1158.13 1157.42 1156.68 1155.93 1155.18 1154.4 1153.67 1152.95 1152.22 1151.46 1150.72 1149.89 1149.1 1148.28 1147.46 1146.66 1145.86 1145.03 1144.17 1143.32 1142.59 1141.82 1141.02 1140.4 1139.75 1139.21 1138.81 1138.4 1137.93 1137.59 1137.24 1136.76 1136.23 1135.67 1135.22 1134.77 1134.…	161.238	1953.74	0				55
#3		3	869;432;101;121			893.771 896.768 898.066 899.065 899.945 900.768 901.566 902.336 903.087 903.826 904.558 905.274 905.906 906.449 907.001 907.591 908.214 908.836 909.386 909.874 910.455 910.957 911.455 911.957 912.371 912.69 913.146 913.601 914.222 914.853 915.371 915.766 916.202 916.585 916.985 917.446 918.034 918.464 918.96 919.471 920.04 920.588 921.144 921.636 922.143 922.723 923.307 923.852 924.472 925.072 92…	88.6439	1006.93	0				56
#3		3	922;355;113;128			1010.04 1007.28 1006.23 1005.24 1004.3 1003.42 1002.56 1001.77 1001.05 1000.38 999.726 999.14 998.626 998.128 997.636 997.164 996.615 995.907 995.229 994.543 993.806 993.226 992.665 991.937 991.23 990.54 989.906 989.368 988.761 988.043 987.463 986.927 986.459 985.92 985.396 984.926 984.423 983.825 983.323 982.817 982.351 981.84 981.399 980.846 980.237 979.706 979.218 978.716 978.186 977.628 977.1…	104.449	1228.26	0				57
#4		4	85;728;105;72			107.812 108.327 109.475 110.634 111.777 112.883 113.967 115.032 116.049 117.076 118.072 119.035 119.982 120.926 121.882 122.836 123.773 124.733 125.718 126.697 127.676 128.664 129.659 130.663 131.681 132.711 133.756 134.838 135.942 137.034 138.123 139.24 140.383 141.498 142.574 143.672 144.773 145.849 146.864 147.837 148.813 149.773 150.704 151.64 152.541 153.392 154.25 155.121 155.991 156.863 15…	62.2284	770.803	0				58
#4		4	680;122;102;94			756.893 753.301 752.064 751.088 750.225 749.277 748.5 747.78 747.04 746.3 745.575 744.857 744.152 743.448 742.729 741.969 741.201 740.478 739.74 739.012 738.291 737.573 736.909 736.3 735.705 735.084 734.394 733.707 733.083 732.483 731.893 731.328 730.724 730.027 729.284 728.597 727.927 727.194 726.485 725.776 725.076 724.367 723.641 722.866 722.06 721.255 720.473 719.681 718.836 717.927 717.097 7…	70.0683	777.074	0				59
#4		4	794;52;129;89			817.493 816.94 817.359 817.941 818.532 819.182 819.924 820.682 821.489 822.38 823.339 824.307 825.238 826.156 827.098 828.086 829.103 830.102 831.116 832.1 833.097 834.065 835.051 836.078 837.079 838.138 839.282 840.389 841.531 842.703 843.856 844.982 846.097 847.195 848.273 849.324 850.353 851.36 852.348 853.311 854.253 855.18 856.098 856.99 857.882 858.786 859.676 860.547 861.377 862.165 862.93…	93.6188	1130.39	0				60
#4		4	1133;471;146;102			1157.15 1158.33 1160.16 1161.54 1162.72 1163.74 1164.62 1165.48 1166.35 1167.25 1168.09 1168.9 1169.74 1170.62 1171.53 1172.43 1173.37 1174.3 1175.25 1176.2 1177.12 1178.09 1179.06 1180.01 1180.93 1181.81 1182.71 1183.6 1184.44 1185.25 1186.11 1186.99 1187.81 1188.64 1189.52 1190.43 1191.33 1192.18 1193.05 1193.99 1194.98 1195.92 1196.8 1197.66 1198.51 1199.35 1200.16 1200.98 1201.83 1202.68 1203…	111.499	1320.74	0				61
#4		4	896;747;72;130			924.471 925.786 927.027 928.018 929 929.871 930.443 930.718 930.859 931.023 931.299 931.583 931.82 932.046 932.268 932.464 932.699 933 933.427 933.809 934.092 934.368 934.676 935.056 935.421 935.79 936.294 936.822 937.312 937.787 938.276 938.801 939.261 939.668 940.163 940.575 940.838 941.149 941.503 941.896 942.279 942.56 942.819 943.15 943.563 943.813 943.985 944.112 944.134 944.149 944.162 944…	87.2731	1062.42	0				62
#4		4	799;677;76;171			823.594 822.364 822.387 822.555 822.941 823.492 824.14 824.83 825.514 826.214 826.922 827.667 828.47 829.296 830.084 830.832 831.566 832.246 832.882 833.483 834.022 834.577 835.072 835.523 835.872 836.121 836.304 836.419 836.55 836.713 836.885 837.099 837.294 837.454 837.606 837.773 837.945 838.123 838.336 838.564 838.671 838.691 838.748 838.809 838.836 838.911 838.989 838.976 838.896 838.844 838…	132.639	1616.99	0				63
#4		4	1134;858;122;131			1158.89 1161.9 1163.42 1164.53 1165.45 1166.2 1166.95 1167.6 1168.25 1168.91 1169.57 1170.21 1170.82 1171.35 1171.92 1172.48 1173.06 1173.63 1174.16 1174.66 1175.23 1175.76 1176.33 1176.92 1177.52 1178.1 1178.7 1179.31 1179.92 1180.54 1181.16 1181.84 1182.51 1183.06 1183.57 1184.15 1184.77 1185.41 1186.11 1186.78 1187.45 1188.05 1188.56 1188.97 1189.55 1190.14 1190.73 1191.36 1191.95 1192.54 1193…	109.329	1341.31	0				64
#4		4	370;640;69;115			406.582 407.98 409.119 409.995 410.996 411.831 412.366 412.736 412.983 413.106 413.171 413.287 413.413 413.52 413.617 413.838 414.05 414.224 414.43 414.71 415.018 415.283 415.497 415.699 415.909 416.148 416.327 416.379 416.429 416.4 416.329 416.251 416.135 415.899 415.667 415.374 414.875 414.414 413.809 413.27 412.786 412.364 412.071 411.84 411.495 411.089 410.688 410.352 410.126 409.894 409.665 …	71.2862	851.547	0				65
#4		4	425;612;108;118			449.576 452.773 454.069 455.033 455.893 456.742 457.543 458.429 459.297 460.083 460.816 461.54 462.234 462.951 463.702 464.366 465.016 465.706 466.394 467.077 467.791 468.499 469.162 469.82 470.48 471.132 471.779 472.383 472.953 473.568 474.196 474.796 475.374 475.924 476.529 477.189 477.885 478.606 479.361 480.086 480.836 481.603 482.366 483.113 483.837 484.582 485.31 485.972 486.608 487.179 487…	90.2129	1057.45	0				66
#4		4	523;528;135;85			547.21 548.412 550.366 551.606 552.744 553.732 554.687 555.704 556.683 557.601 558.498 559.361 560.169 561.02 561.9 562.792 563.629 564.47 565.308 566.238 567.179 568.099 568.991 569.869 570.781 571.665 572.536 573.445 574.307 575.078 575.852 576.678 577.478 578.266 579.096 579.94 580.795 581.663 582.539 583.41 584.3 585.199 586.146 587.109 588.052 589.028 590.006 590.958 591.933 592.931 593.927 …	94.9181	1146.18	0				67
#4		4	527;619;100;155			556.014 558.268 559.53 560.526 561.301 561.743 562.115 562.415 562.591 562.791 563.032 563.253 563.328 563.371 563.427 563.515 563.634 563.851 564.137 564.362 564.578 564.872 565.177 565.412 565.758 566.222 566.666 567.121 567.543 567.945 568.329 568.661 568.944 569.218 569.449 569.587 569.78 570.1 570.363 570.526 570.712 570.988 571.268 571.535 571.868 572.265 572.66 573.074 573.489 573.913 574.…	118.765	1462.24	0				68
#4		4	501;422;99;111			526.601 528.753 530.382 531.545 532.352 533.266 534.071 534.828 535.576 536.31 537.03 537.749 538.481 539.175 539.75 540.191 540.665 540.996 541.311 541.689 541.928 542.188 542.513 542.841 543.111 543.309 543.567 543.921 544.215 544.471 544.793 545.185 545.617 546.12 546.642 547.114 547.49 547.905 548.445 549.049 549.61 550.191 550.828 551.491 552.128 552.754 553.4 554.06 554.73 555.419 556.108 5…	80.5406	932.835	0				69
#4		4	656;836;108;117			680.682 682.863 684.27 685.414 686.366 687.195 687.978 688.735 689.506 690.251 691.023 691.822 692.621 693.386 694.162 694.909 695.605 696.294 697.054 697.878 698.689 699.481 700.288 701.069 701.802 702.595 703.391 704.149 704.943 705.719 706.477 707.275 708.069 708.838 709.657 710.455 711.224 711.969 712.766 713.533 714.306 715.062 715.841 716.577 717.28 718.049 718.806 719.524 720.222 720.766 7…	89.909	1072.89	0				70
#4		4	694;868;121;109			718.488 720.679 722.424 723.568 724.541 725.422 726.256 727.063 727.858 728.643 729.404 730.159 730.936 731.704 732.465 733.207 733.957 734.727 735.555 736.328 737.064 737.801 738.691 739.588 740.451 741.312 742.102 742.972 743.983 744.874 745.703 746.543 747.377 748.231 749.032 749.808 750.599 751.416 752.21 752.993 753.771 754.511 755.203 755.931 756.615 757.347 758.078 758.909 759.692 760.463 …	92.7857	1074.67	0				71
#4		4	978;662;171;161			1003.47 1005.49 1007.25 1008.54 1009.46 1010.2 1010.94 1011.66 1012.39 1013.12 1013.85 1014.54 1015.14 1015.63 1016.16 1016.62 1017.11 1017.64 1018.12 1018.59 1019.1 1019.6 1020.15 1020.66 1021.15 1021.64 1022.18 1022.76 1023.37 1024.01 1024.68 1025.33 1025.97 1026.59 1027.2 1027.81 1028.47 1029.14 1029.79 1030.4 1031.03 1031.64 1032.23 1032.81 1033.4 1034.05 1034.68 1035.3 1035.95 1036.61 1037.2…	169.148	2045.37	0				72
#4		4	396;85;115;94			420.24 421.134 423.311 424.516 425.592 426.467 427.327 428.192 429.079 429.963 430.857 431.767 432.648 433.486 434.296 435.117 435.973 436.864 437.726 438.588 439.513 440.46 441.339 442.239 443.103 444.008 444.942 445.778 446.615 447.531 448.381 449.265 450.152 451.052 451.89 452.77 453.649 454.542 455.423 456.324 457.211 458.176 459.069 460.035 460.942 461.903 462.75 463.6 464.486 465.357 466.19…	79.5993	882.692	0				73
#4		4	335;562;95;118			404.069 400.975 399.818 398.823 397.893 396.984 396.097 395.062 394.27 393.589 392.966 392.352 391.727 391.158 390.589 390.052 389.531 388.992 388.441 387.928 387.412 386.776 386.037 385.27 384.556 383.865 383.182 382.464 381.754 381.105 380.395 379.586 378.822 378.087 377.353 376.597 375.852 375.115 374.37 373.625 372.88 372.231 371.646 371.045 370.519 369.965 369.255 368.571 368.095 367.725 367…	84.1696	998.091	0				74
#4		4	645;945;125;114			668.91 670.023 671.667 672.936 674.138 675.235 676.263 677.236 678.145 679.012 679.891 680.789 681.68 682.668 683.65 684.609 685.548 686.469 687.33 688.163 688.95 689.709 690.451 691.172 691.902 692.753 693.562 694.389 695.167 695.923 696.668 697.449 698.245 699.046 699.805 700.645 701.504 702.349 703.256 704.194 705.112 706.035 706.956 707.881 708.785 709.617 710.468 711.36 712.166 712.994 713.8…	99.5837	1146.83	0				75
#5		5	308;682;111;61			330.808 330.709 331.534 332.382 333.194 333.987 334.831 335.778 336.757 337.741 338.732 339.737 340.748 341.773 342.823 343.895 344.979 346.071 347.156 348.229 349.289 350.332 351.362 352.379 353.386 354.393 355.401 356.415 357.442 358.48 359.526 360.585 361.659 362.748 363.851 364.962 366.076 367.188 368.277 369.348 370.409 371.463 372.503 373.525 374.525 375.504 376.462 377.414 378.371 379.339 …	66.4723	741.895	0				76
#5		5	671;752;122;119			695.978 699.281 700.728 701.781 702.728 703.538 704.288 705.031 705.754 706.38 706.882 707.36 707.811 708.332 708.863 709.353 709.892 710.486 711.071 711.694 712.363 713.059 713.785 714.537 715.261 715.969 716.701 717.459 718.221 719.015 719.863 720.667 721.413 722.153 722.902 723.649 724.406 725.151 725.862 726.559 727.245 727.964 728.727 729.515 730.265 730.962 731.668 732.381 733.095 733.813 7…	100.501	1184.7	0				77
#5		5	474;836;67;87			513.411 514.666 515.996 517.223 517.891 518.066 518.039 517.984 517.9 517.737 517.55 517.406 517.363 517.314 517.117 516.815 516.655 516.56 516.38 516.122 515.762 515.388 514.967 514.578 514.269 513.953 513.639 513.354 513.001 512.57 512.16 511.786 511.436 511.16 510.913 510.779 510.675 510.537 510.257 509.693 508.891 507.995 507.101 505.888 503.047 ;900.406 899.667 898.469 897.273 896.133 895.04…	43.592	511.164	0				78
#5		5	1051;363;105;66			1132.94 1132.45 1131.63 1130.76 1129.91 1129.05 1128.19 1127.32 1126.45 1125.52 1124.6 1123.66 1122.7 1121.72 1120.77 1119.86 1118.91 1117.95 1117.01 1116.04 1115.03 1113.99 1112.94 1111.87 1110.81 1109.73 1108.63 1107.54 1106.47 1105.42 1104.37 1103.35 1102.35 1101.37 1100.41 1099.47 1098.54 1097.63 1096.75 1095.86 1094.98 1094.12 1093.26 1092.4 1091.53 1090.65 1089.78 1088.88 1087.94 1087.03 10…	60.737	739.345	0				79
#5		5	675;36;92;100			742.341 739.4 738.136 736.964 735.956 735.148 734.372 733.664 732.958 732.254 731.559 730.823 730.022 729.303 728.609 727.886 727.143 726.411 725.644 724.825 723.996 723.161 722.341 721.553 720.841 720.191 719.545 718.918 718.281 717.64 717.026 716.422 715.788 715.13 714.5 713.88 713.18 712.45 711.745 711.027 710.271 709.514 708.75 707.983 707.255 706.574 705.883 705.17 704.532 704.021 703.586 70…	67.332	775.548	0				80
#5		5	429;269;101;147			455.664 457.273 458.475 459.298 460.105 460.914 461.623 462.174 462.625 463.131 463.547 463.926 464.236 464.552 464.943 465.339 465.644 465.947 466.276 466.533 466.824 467.127 467.402 467.71 467.957 468.226 468.627 469.092 469.5 469.893 470.296 470.713 471.214 471.776 472.388 472.979 473.48 474.01 474.615 475.151 475.55 475.987 476.383 476.662 477.038 477.589 478.09 478.47 478.856 479.254 479.586…	112.457	1260.55	0				81
#5		5	694;379;154;95			717.534 718.49 719.974 721.165 722.238 723.259 724.245 725.19 726.119 727.045 727.968 728.89 729.812 730.763 731.731 732.712 733.726 734.762 735.808 736.844 737.891 738.958 740.028 741.09 742.138 743.147 744.126 745.099 746.088 747.065 748.014 748.945 749.867 750.786 751.662 752.529 753.413 754.316 755.253 756.199 757.149 758.113 759.108 760.132 761.158 762.171 763.148 764.123 765.131 766.14 767.…	115.857	1352.54	0				82
#5		5	201;681;86;107			262.198 259.363 257.935 256.721 255.792 254.948 254.122 253.363 252.723 252.063 251.275 250.521 249.778 249.067 248.404 247.759 247.117 246.529 245.998 245.482 244.976 244.387 243.798 243.354 242.899 242.351 241.76 241.207 240.69 240.157 239.616 239.168 238.692 238.15 237.682 237.213 236.759 236.332 235.808 235.237 234.679 234.078 233.454 232.844 232.215 231.682 231.221 230.76 230.349 229.945 229…	69.4753	795.398	0				83
#5		5	439;714;82;92			467.842 468.115 469.687 470.611 471.508 472.431 473.114 473.584 473.938 474.179 474.293 474.346 474.44 474.518 474.488 474.511 474.602 474.68 474.72 474.753 474.853 475.016 475.191 475.349 475.506 475.729 476.042 476.413 476.837 477.366 477.988 478.659 479.403 480.22 481.039 481.819 482.586 483.351 484.157 484.984 485.841 486.672 487.473 488.295 489.143 489.968 490.773 491.572 492.381 493.189 493…	58.5048	650.545	0				84
#5		5	609;807;82;109			664.82 664.889 667.383 668.132 668.244 668.307 668.314 668.266 668.108 667.845 667.472 667.126 666.809 666.581 666.386 666.196 665.978 665.744 665.474 665.066 664.639 664.342 663.999 663.542 663.063 662.642 662.272 661.825 661.281 660.688 660.136 659.607 659.07 658.595 658.158 657.698 657.248 656.819 656.359 655.87 655.355 654.865 654.528 654.217 653.835 653.422 652.954 652.425 651.934 651.454 65…	70.9853	869.978	0				85
#5		5	815;659;80;128			842.647 842.371 841.143 840.139 838.96 838.094 837.91 837.895 837.987 838.075 838.079 838.07 838.089 838.031 837.84 837.768 837.938 838.127 838.42 838.75 839.024 839.155 839.261 839.319 839.385 839.634 839.806 839.985 840.237 840.486 840.743 841.217 841.761 842.212 842.621 842.999 843.404 843.916 844.43 844.814 845.183 845.568 845.938 846.31 846.741 847.2 847.602 848.05 848.566 849.029 849.524 85…	87.2638	1072.9	0				86
#5		5	1109;886;107;96			1190.71 1187.8 1186.39 1185.3 1184.3 1183.39 1182.53 1181.75 1180.91 1180.12 1179.37 1178.65 1177.94 1177.21 1176.53 1175.86 1175.18 1174.5 1173.82 1173.12 1172.4 1171.68 1170.98 1170.28 1169.57 1168.86 1168.11 1167.3 1166.46 1165.63 1164.76 1163.92 1163.06 1162.11 1161.14 1160.21 1159.31 1158.47 1157.67 1156.84 1155.98 1155.06 1154.14 1153.37 1152.64 1151.9 1151.17 1150.44 1149.7 1148.96 1148.19…	72.6744	883.487	0				87
#5		5	438;605;122;110			536.896 535.454 534.116 532.867 531.527 530.266 529.093 528.024 526.961 525.942 524.986 524.091 523.184 522.296 521.376 520.484 519.63 518.829 517.953 517.102 516.325 515.501 514.713 513.884 513.114 512.34 511.529 510.73 509.943 509.205 508.439 507.642 506.775 506.02 505.305 504.602 504.023 503.375 502.692 501.995 501.329 500.612 499.895 499.205 498.52 497.814 497.062 496.328 495.609 494.905 494.…	95.1308	1071.08	0				88
#5		5	219;382;97;111			289.972 291.15 292.665 292.78 292.644 292.346 291.954 291.564 291.189 290.773 290.289 289.776 289.247 288.742 288.282 287.791 287.231 286.72 286.211 285.609 285.038 284.413 283.752 283.156 282.543 281.916 281.368 280.802 280.219 279.654 279.107 278.489 277.87 277.327 276.751 276.169 275.667 275.212 274.717 274.226 273.851 273.487 272.947 272.383 271.807 271.184 270.578 269.905 269.212 268.534 267…	77.8051	938.269	0				89
#5		5	160;527;65;111			197.092 195.39 194.344 193.082 191.89 191.032 190.615 190.325 190.018 189.787 189.581 189.396 189.279 189.206 189.135 189.027 188.931 188.749 188.444 188.207 187.986 187.731 187.482 187.27 187.011 186.583 186.045 185.586 185.116 184.71 184.431 184.167 183.887 183.66 183.593 183.615 183.668 183.801 183.955 184.092 184.2 184.268 184.317 184.358 184.344 184.203 183.97 183.734 183.541 183.414 183.362…	66.5347	786.355	0				90
#5		5	904;655;92;119			929.578 932.49 933.646 934.567 935.41 936.175 936.9 937.604 938.255 938.785 939.266 939.81 940.331 940.801 941.297 941.655 941.967 942.456 943.06 943.623 944.083 944.607 945.286 945.99 946.616 947.161 947.651 948.079 948.413 948.752 949.155 949.741 950.268 950.786 951.325 951.807 952.212 952.66 953.171 953.732 954.367 954.968 955.508 956.062 956.722 957.376 958.037 958.682 959.294 959.884 960.4 9…	82.5373	966.127	0				91
#5		5	1157;375;77;120			1185.47 1184.58 1183.09 1181.57 1180.81 1180.5 1180.22 1180.47 1180.95 1181.24 1181.48 1181.72 1181.98 1182.22 1182.44 1182.6 1182.71 1182.85 1183.07 1183.35 1183.67 1184.02 1184.34 1184.58 1184.77 1184.93 1185.16 1185.42 1185.56 1185.6 1185.66 1185.78 1185.96 1186.26 1186.58 1186.77 1186.96 1187.16 1187.38 1187.6 1187.84 1188.17 1188.45 1188.67 1189.02 1189.48 1189.94 1190.42 1190.91 1191.34 119…	77.8754	986.543	0				92
#5		5	1223;353;84;109			1248.73 1251.17 1252.73 1253.93 1254.93 1255.82 1256.67 1257.46 1258.16 1258.85 1259.53 1260.17 1260.8 1261.47 1262.19 1262.94 1263.61 1264.23 1264.84 1265.46 1266.17 1266.99 1267.76 1268.55 1269.35 1270.12 1270.88 1271.65 1272.41 1273.17 1273.96 1274.83 1275.67 1276.42 1277.13 1277.8 1278.39 1278.89 1279.28 1279.57 1279.85 1280.16 1280.39 1280.61 1280.75 1280.89 1281.16 1281.4 1281.54 1281.66 12…	70.3206	894.91	0				93
#5		5	1208;436;85;176			1242.23 1240.74 1239.74 1238.71 1237.71 1236.78 1236.33 1236 1235.6 1235.34 1235.26 1235.3 1235.26 1235.13 1235 1234.83 1234.65 1234.56 1234.55 1234.51 1234.41 1234.27 1234.09 1233.85 1233.59 1233.37 1233.15 1232.9 1232.69 1232.54 1232.38 1232.26 1232.23 1232.05 1231.82 1231.71 1231.64 1231.6 1231.56 1231.43 1231.38 1231.36 1231.22 1231.11 1231.12 1231.26 1231.3 1231.29 1231.33 1231.38 1231.36 12…	135.931	1698.33	0				94
#5		5	1116;636;69;205			1146.41 1144.68 1143.79 1143.37 1143.17 1143.17 1143.16 1143.3 1143.51 1143.73 1143.97 1144.28 1144.55 1144.85 1145.2 1145.48 1145.67 1145.83 1146.11 1146.47 1146.69 1146.91 1147.1 1147.24 1147.48 1147.66 1147.79 1147.86 1147.93 1148.03 1148.17 1148.29 1148.3 1148.2 1148.29 1148.43 1148.53 1148.66 1148.8 1148.74 1148.6 1148.54 1148.51 1148.43 1148.34 1148.34 1148.33 1148.17 1148.04 1147.93 1147.8…	161.996	2083.75	0				95
#6		6	599;632;98;66			622.597 624.483 626.138 627.51 628.718 629.774 630.785 631.77 632.714 633.617 634.483 635.326 636.167 637 637.868 638.752 639.615 640.452 641.273 642.083 642.878 643.647 644.411 645.163 645.894 646.601 647.292 647.974 648.673 649.408 650.195 651.046 651.966 652.954 654.01 655.145 656.314 657.506 658.705 659.893 661.064 662.216 663.336 664.413 665.451 666.461 667.44 668.375 669.286 670.177 671.036…	54.0394	669.038	0				96
#6		6	774;626;103;129			800.064 799.924 797.557 796.718 796.525 796.687 796.907 797.173 797.493 797.886 798.299 798.662 799.035 799.485 800.018 800.573 801.124 801.632 802.1 802.723 803.394 804.05 804.667 805.274 805.836 806.37 806.932 807.588 808.207 808.774 809.289 809.789 810.354 810.927 811.456 811.961 812.504 813.109 813.827 814.556 815.303 816.017 816.744 817.481 818.163 818.802 819.395 819.948 820.517 821.106 821…	96.2044	1165.24	0				97
#6		6	681;536;102;137			757.25 753.885 752.489 751.619 750.775 750.008 749.32 748.649 747.996 747.442 746.981 746.586 746.191 745.757 745.312 744.839 744.375 743.891 743.461 743.098 742.743 742.341 741.881 741.498 741.161 740.802 740.447 740.072 739.696 739.349 738.929 738.507 738.079 737.655 737.244 736.818 736.416 736.007 735.7 735.377 734.995 734.578 734.154 733.647 733.139 732.64 732.142 731.634 731.142 730.703 730.…	103.451	1253.41	0				98
#6		6	526;592;82;113			581.603 582.31 584.199 584.542 584.502 584.37 584.182 583.964 583.786 583.514 583.105 582.612 582.122 581.71 581.312 580.793 580.187 579.629 579.118 578.582 578.027 577.539 577.043 576.462 575.859 575.341 574.899 574.411 573.899 573.476 573.137 572.805 572.445 572.046 571.694 571.39 571.041 570.698 570.411 570.1 569.735 569.379 569.055 568.697 568.299 567.872 567.436 567.064 566.766 566.445 566.0…	72.5197	851.309	0				99
#6		6	345;599;121;75			442.067 439.745 438.199 437.085 436.094 435.185 434.314 433.398 432.525 431.707 430.926 430.096 429.232 428.378 427.521 426.632 425.705 424.767 423.798 422.805 421.802 420.78 419.754 418.739 417.727 416.731 415.771 414.814 413.859 412.917 411.991 411.091 410.215 409.308 408.426 407.554 406.668 405.772 404.915 404.078 403.209 402.362 401.554 400.758 399.955 399.116 398.245 397.353 396.453 395.534 …	77.5836	942.145	0				100
#6		6	1017;875;131;68			1039.55 1040.32 1041.38 1042.44 1043.49 1044.53 1045.56 1046.58 1047.58 1048.56 1049.53 1050.48 1051.42 1052.36 1053.3 1054.24 1055.19 1056.16 1057.14 1058.14 1059.16 1060.2 1061.26 1062.32 1063.4 1064.48 1065.56 1066.65 1067.73 1068.82 1069.88 1070.92 1071.92 1072.91 1073.87 1074.8 1075.7 1076.57 1077.43 1078.27 1079.1 1079.94 1080.78 1081.61 1082.45 1083.3 1084.16 1085.01 1085.87 1086.74 1087.6…	87.3386	1096	0				101
#6		6	916;661;109;134			941.735 939.84 939.417 939.442 939.666 940.08 940.566 941.062 941.46 941.851 942.299 942.745 943.182 943.597 944.015 944.478 944.954 945.411 945.824 946.22 946.649 947.12 947.618 948.095 948.578 949.077 949.588 950.094 950.643 951.209 951.822 952.488 953.155 953.803 954.431 955.026 955.606 956.23 956.908 957.56 958.146 958.656 959.212 959.825 960.415 961.005 961.593 962.18 962.778 963.327 963.836…	104.516	1285.25	0				102
#6		6	1177;314;110;107			1202.8 1205.67 1206.79 1207.72 1208.48 1209.23 1209.93 1210.52 1211.08 1211.55 1212.03 1212.53 1212.96 1213.32 1213.73 1214.19 1214.71 1215.22 1215.75 1216.3 1216.79 1217.28 1217.77 1218.23 1218.61 1219.01 1219.42 1219.83 1220.28 1220.67 1221.05 1221.56 1222.05 1222.59 1223.09 1223.57 1224.06 1224.54 1225 1225.56 1226.19 1226.81 1227.4 1227.94 1228.5 1229.06 1229.68 1230.29 1230.89 1231.46 1232.0…	88.9112	1126.39	0				103
#6		6	1185;412;166;134			1326.4 1324.64 1322.94 1321.6 1320.55 1319.59 1318.57 1317.66 1316.81 1316.01 1315.26 1314.52 1313.82 1313.16 1312.49 1311.84 1311.21 1310.61 1310.03 1309.4 1308.8 1308.21 1307.59 1306.95 1306.31 1305.64 1304.97 1304.25 1303.48 1302.64 1301.78 1300.89 1299.98 1299.02 1298.03 1297.06 1296.11 1295.15 1294.23 1293.35 1292.51 1291.69 1290.85 1289.97 1289.09 1288.23 1287.45 1286.77 1286.24 1285.58 128…	147.393	1915.62	0				104
#6		6	506;151;96;126			576.22 577.684 578.734 578.675 578.414 578.026 577.53 577.031 576.562 576.144 575.568 575.022 574.498 574.005 573.507 573.019 572.578 572.186 571.715 571.24 570.813 570.383 569.945 569.505 569.067 568.639 568.198 567.787 567.462 567.1 566.64 566.129 565.679 565.328 564.964 564.588 564.209 563.757 563.358 563.028 562.692 562.334 561.941 561.524 561.043 560.562 560.108 559.604 559.084 558.586 558.0…	89.4136	1002.36	0				105
#6		6	410;1;119;109			434.291 435.803 437.519 438.761 439.86 440.869 441.885 442.88 443.819 444.732 445.635 446.534 447.374 448.246 449.174 450.095 450.939 451.745 452.539 453.309 454.094 454.894 455.681 456.473 457.305 458.098 458.761 459.418 460.1 460.715 461.228 461.775 462.33 462.845 463.275 463.699 464.158 464.65 465.196 465.759 466.356 466.985 467.636 468.297 468.979 469.686 470.415 471.118 471.859 472.598 473.3…	97.6615	1105.01	0				106
#6		6	939;932;75;130			986.004 989.028 990.11 990.544 990.782 990.906 990.757 990.584 990.388 990.187 989.98 989.754 989.559 989.377 989.16 989.056 989.032 988.92 988.736 988.598 988.551 988.484 988.373 988.227 988.053 987.896 987.705 987.539 987.462 987.323 987.136 987.035 986.912 986.709 986.531 986.405 986.261 986.075 985.893 985.722 985.56 985.444 985.325 985.162 984.937 984.585 984.248 983.926 983.541 983.142 982.…	87.411	1083.25	0				107
#6		6	996;951;133;67			1019.66 1021.03 1022.5 1023.79 1024.91 1025.92 1026.89 1027.83 1028.72 1029.58 1030.42 1031.25 1032.1 1032.95 1033.82 1034.71 1035.62 1036.56 1037.52 1038.51 1039.52 1040.54 1041.59 1042.64 1043.69 1044.74 1045.78 1046.79 1047.77 1048.76 1049.71 1050.64 1051.58 1052.5 1053.42 1054.33 1055.24 1056.15 1057.06 1057.99 1058.94 1059.9 1060.89 1061.9 1062.93 1063.98 1065.03 1066.1 1067.18 1068.27 1069.…	88.7636	1115.53	0				108
#6		6	489;955;101;63			511.702 513.123 514.495 515.742 516.887 517.971 519.012 520.059 521.048 521.984 522.89 523.778 524.646 525.49 526.315 527.122 527.917 528.709 529.507 530.317 531.14 531.979 532.834 533.711 534.613 535.537 536.48 537.442 538.429 539.448 540.501 541.588 542.708 543.869 545.072 546.306 547.558 548.81 550.039 551.23 552.37 553.463 554.496 555.476 556.424 557.369 558.306 559.21 560.077 560.922 561.775…	56.9378	719.966	0				109
#6		6	443;88;84;96			468.027 466.455 465.899 465.794 465.828 466.053 466.446 466.835 467.297 467.643 468.15 468.695 469.25 469.839 470.358 470.823 471.282 471.718 472.185 472.651 473.087 473.642 474.211 474.734 475.32 475.891 476.526 477.199 477.801 478.412 479.028 479.674 480.361 480.958 481.537 482.154 482.801 483.498 484.187 484.793 485.415 486.035 486.733 487.391 488.003 488.65 489.271 489.862 490.41 490.944 491.…	58.7254	623.234	0				110
#6		6	22;1016;119;64			45.2892 45.6543 46.4896 47.3456 48.2125 49.1128 50.0771 51.096 52.151 53.2062 54.2604 55.3253 56.4008 57.4745 58.5291 59.5623 60.5868 61.6053 62.616 63.6256 64.6413 65.6665 66.6984 67.7332 68.7625 69.7828 70.7992 71.8175 72.8415 73.869 74.8954 75.9253 76.9634 78.0112 79.0667 80.1272 81.1918 82.2599 83.3332 84.4109 85.4933 86.5717 87.645 88.7288 89.8074 90.8869 91.9823 93.0701 94.153 95.2188 96.24…	73.3944	912.954	0				111

## Sheet: Figure 2d mptA comp (D129A)
%%%%%%%%%%%%%%%%%%%%%%%%%%%%%%%%%%%%%%%%%%%%%%%%%%%%%%%%%%%%%%%%%%%%%%%%%%%%%%%%%%%%%%%%%%%%%%%%%%%%%%%%%%%%%%%%
Figure 2d - ∆mptA L5::mptA (D129A) Oufti file
%%%%%%%%%%%%%%%%%%%%%%%%%%%%%%%%%%%%%%%%%%%%%%%%%%%%%%%%%%%%%%%%%%%%%%%%%%%%%%%%%%%%%%%%%%%%%%%%%%%%%%%%%%%%%%%%
# % This file contains Oufti suggested parameters for wildtype E. coli in LB
#
# %High-throughput
# outCsvFormat = 0
# csvFileEdit = 0
# runSerial = 0
#
# %Parallel Computation
# maxWorkers = 12
#
# %General
# algorithm = subpixel
# invertimage = 0
# interpoutline = 0
# interSigma = 0
#
#
# % Pixel-based parameters
# areaMin =250
# areaMax = 5000
# splitregions = 1
# displayW = 0
# wShedNum = 5800
#
#
# %Constraints (alg. subpixel)
# cellwidth = 15
# wspringconst = 0.1
# rigidity = 0.8
# rigidityB = 4
#
# % Image forces (alg. subpixel)
# imageforce = 7
# attrCoeff = 0.3
# repCoeff = 0.9
# neighRep = 9
# attrPower = 8
#
# %Contour fitting (alg. subpixel)
# fitDisplay = 0
# fitMaxIter = 120
# moveall = 0.3
# fitStep = 0.3
# fitStepM = .6
# fitCondition = 0
#
#
# %Mesh Creation
# fsmooth = 25
# roiBorder = 22.5
# noCellBorder = 1
# meshStep = 1
# getmesh = 1
#
# % Joining and splitting
# splitThreshold = 0.63
# joindist = 5
# joinangle = 0.2
# joindilate = 1
#
#
# %parameters added after Segmentation Module
# edgemode = 4
# erodeNum = 2
# openNum = 2
# invertimage = 0
# thresFactorM = 0.81497
# thresFactorF = 0.81497
# threshminlevel = 0.77143
# edgeSigmaL = 1
# valleythresh1 = 0
# valleythresh2 = 0.0001
# edgeSigmaV = 0.5
# crossthresh = 0.34
$ cellListN 7 18 23 16 50 1 0 0 0 0 0 0 21
$ shiftframes
% parameter values
frameNumber	ancestors	birthframe	box	descendants	divisions	mesh	length	area	polarity	signal0	spots	objects	cellId;
#1		1	1306;550;71;107			1332.98 1335.87 1336.93 1337.68 1338.41 1339.1 1339.73 1340.39 1340.95 1341.43 1341.81 1342.12 1342.42 1342.73 1343.07 1343.48 1343.86 1344.25 1344.63 1344.99 1345.24 1345.45 1345.81 1346.2 1346.46 1346.68 1346.98 1347.31 1347.6 1347.89 1348.18 1348.61 1349.02 1349.27 1349.44 1349.65 1349.91 1350.13 1350.29 1350.48 1350.66 1350.81 1350.86 1350.86 1350.94 1351.19 1351.45 1351.56 1351.67 1351.88 13…	64.4559	795.824	0				1
#1		1	1326;769;71;134			1354.41 1353.53 1352.07 1350.98 1350.05 1349.64 1349.52 1349.38 1349.23 1349.35 1349.57 1349.67 1349.83 1349.98 1350.1 1350.19 1350.29 1350.44 1350.55 1350.91 1351.44 1351.71 1351.97 1352.2 1352.39 1352.72 1353.17 1353.51 1353.83 1354.15 1354.39 1354.55 1354.64 1354.7 1354.73 1354.73 1354.71 1354.72 1354.82 1354.84 1354.89 1355.11 1355.19 1355.17 1355.33 1355.49 1355.72 1356 1356.2 1356.31 1356.5…	91.2642	1148.07	0				2
#1		1	260;453;75;104			307.239 308.474 309.382 310.335 311.236 311.947 312.293 312.377 312.286 312.256 312.207 312.023 311.754 311.594 311.585 311.439 311.202 310.983 310.81 310.661 310.499 310.347 310.281 310.207 310.103 309.857 309.656 309.506 309.305 309.211 309.176 309.149 309.011 308.655 308.331 308.034 307.7 307.318 306.72 306.182 305.388 304.632 303.888 303.103 302.301 301.534 300.765 299.993 299.372 298.808 298…	62.6625	760.07	0				3
#1		1	1206;344;79;84			1261.47 1260.85 1258.84 1257.69 1256.53 1255.44 1254.42 1253.43 1252.38 1251.35 1250.38 1249.4 1248.44 1247.43 1246.39 1245.35 1244.3 1243.24 1242.19 1241.12 1240.09 1239.08 1238.21 1237.56 1236.91 1236.18 1235.58 1235.12 1234.62 1234.1 1233.51 1232.92 1232.32 1231.87 1231.6 1231.19 1230.72 1230.27 1229.86 1229.59 1229.3 1228.97 1228.77 1228.64 1228.6 1228.99 1230.02 1231.53 1232.07 1232.67 ;370.…	48.8943	586.986	0				103
#1		1	1208;375;93;72			1277.07 1277.94 1277.47 1276.81 1276.1 1275.34 1274.53 1273.64 1272.74 1271.78 1270.75 1269.72 1268.68 1267.64 1266.6 1265.57 1264.51 1263.46 1262.45 1261.49 1260.6 1259.7 1258.78 1257.88 1257.03 1256.25 1255.45 1254.6 1253.78 1253.03 1252.2 1251.38 1250.55 1249.68 1248.83 1248.03 1247.25 1246.41 1245.58 1244.78 1243.98 1243.23 1242.52 1241.56 1240.59 1239.6 1238.53 1237.4 1236.22 1234.92 1233.61…	50.1244	639.002	0				104
#1		1	274;672;99;84			346.167 343.649 342.524 341.708 340.856 340.074 339.29 338.636 338.142 337.734 337.374 337.014 336.63 336.222 335.807 335.437 335.007 334.466 333.874 333.186 332.475 331.822 331.172 330.512 329.862 329.16 328.508 327.908 327.153 326.315 325.559 324.828 324.089 323.35 322.647 322.008 321.359 320.678 320.022 319.349 318.635 317.89 317.109 316.298 315.473 314.611 313.722 312.827 311.917 310.965 309.…	63.7574	775.594	0				105
#1		1	325;669;84;204			354.619 353.553 352.201 351.317 350.777 350.132 348.561 348.375 348.521 348.577 348.539 348.572 348.567 348.601 348.486 348.278 347.925 347.823 348.341 348.74 348.484 348.243 347.908 347.838 347.996 348.183 348.191 348.188 348.276 348.338 348.522 348.636 348.647 348.711 348.797 348.963 349.084 349.059 349.036 349.231 349.423 349.516 349.676 349.794 349.824 349.967 350.229 350.362 350.472 350.591 …	161.572	2315.11	0				106
#2		2	917;482;76;97			967.505 968.039 969.352 970.206 970.401 970.381 970.272 970.177 969.939 969.633 969.289 968.945 968.675 968.261 967.797 967.45 967.272 967.105 966.817 966.526 966.298 966.146 965.992 965.652 965.275 964.922 964.568 964.198 963.777 963.305 962.835 962.32 961.781 961.302 960.776 960.205 959.702 959.309 958.94 958.507 958.047 957.599 957.053 956.599 956.058 955.417 954.722 954.03 953.347 952.622 951…	54.6455	652.424	0				4
#2		2	1164;415;105;67			1186.76 1186.57 1187 1187.74 1188.53 1189.33 1190.17 1191.11 1192.16 1193.3 1194.5 1195.73 1196.96 1198.2 1199.42 1200.6 1201.74 1202.87 1203.97 1205.05 1206.11 1207.16 1208.22 1209.3 1210.4 1211.52 1212.63 1213.76 1214.89 1215.98 1217.05 1218.14 1219.13 1220.08 1221.08 1222.03 1222.96 1223.93 1224.92 1225.89 1226.85 1227.84 1228.85 1229.82 1230.82 1231.8 1232.77 1233.72 1234.68 1235.67 1236.69 1…	61.4921	775.193	0				5
#2		2	1212;628;80;126			1265.03 1261.7 1259.84 1258.9 1258.04 1257.23 1256.45 1255.76 1255.17 1254.62 1254.13 1253.71 1253.35 1253.04 1252.89 1252.79 1252.75 1252.73 1252.52 1252.36 1252.17 1251.87 1251.7 1251.56 1251.28 1250.92 1250.66 1250.41 1250.06 1249.67 1249.32 1248.99 1248.61 1248.19 1247.71 1247.29 1246.85 1246.48 1246.11 1245.67 1245.24 1244.7 1244.2 1243.89 1243.48 1242.96 1242.53 1242.03 1241.67 1241.36 1240…	84.7895	1027.62	0				6
#2		2	1163;832;75;117			1209.47 1206.21 1205.23 1204.43 1203.51 1202.56 1201.91 1201.42 1200.98 1200.63 1200.43 1200.3 1200.2 1200.1 1199.94 1199.71 1199.48 1199.26 1199.06 1198.79 1198.63 1198.53 1198.48 1198.38 1198.05 1197.71 1197.44 1197.1 1196.76 1196.57 1196.3 1195.87 1195.58 1195.35 1194.98 1194.67 1194.36 1193.92 1193.56 1193.3 1193.05 1192.86 1192.74 1192.65 1192.57 1192.44 1192.28 1192.16 1192.05 1191.83 1191.…	74.8421	917.407	0				7
#2		2	917;603;68;93			958.388 959.558 960.778 961.604 962.173 962.422 962.441 962.324 962.189 962.009 961.814 961.632 961.485 961.361 961.225 961.052 960.791 960.52 960.359 960.095 959.655 959.201 958.798 958.35 957.871 957.374 956.94 956.609 956.403 956.246 956.021 955.693 955.378 955.118 954.889 954.691 954.524 954.288 954.169 954.109 953.95 953.693 953.403 952.957 952.335 951.581 950.738 949.801 948.767 945.767 ;67…	48.5933	544.759	0				8
#2		2	537;838;98;86			610.717 612.251 611.841 611.368 610.827 610.159 609.477 608.786 608.088 607.362 606.535 605.663 604.798 603.918 603.097 602.359 601.569 600.773 599.966 599.156 598.422 597.704 597.037 596.331 595.631 594.902 594.17 593.43 592.659 591.898 591.171 590.385 589.566 588.78 588.043 587.341 586.642 585.911 585.124 584.399 583.609 582.782 581.845 580.857 579.96 579.133 578.369 577.484 576.531 575.52 574.…	62.0961	751.005	0				9
#2		2	444;886;72;136			472.673 474.332 475.987 477.185 478.044 478.808 479.557 480.115 480.551 480.896 481.233 481.496 481.733 482.01 482.314 482.507 482.729 483.061 483.394 483.629 483.868 484.16 484.432 484.642 484.833 485.126 485.313 485.414 485.616 485.805 485.98 486.17 486.36 486.53 486.702 486.861 486.933 487.007 487.246 487.578 487.893 488.099 488.208 488.338 488.476 488.646 488.924 489.19 489.36 489.56 489.888 …	92.3015	1175.43	0				10
#2		2	245;848;135;104			270.221 269.172 268.338 268.502 268.755 269.144 269.586 270.174 270.834 271.557 272.309 273.01 273.72 274.443 275.129 275.805 276.507 277.162 277.788 278.406 279.095 279.782 280.559 281.351 282.061 282.617 283.236 283.891 284.629 285.398 286.1 286.747 287.411 288.089 288.778 289.505 290.199 290.816 291.465 292.16 292.897 293.637 294.326 294.948 295.685 296.527 297.433 298.374 299.301 300.281 301.…	105.053	1378.61	0				11
#2		2	132;476;124;125			155.698 156.343 157.924 159.204 160.467 161.625 162.744 163.9 165.099 166.279 167.37 168.36 169.354 170.284 171.187 172.058 172.889 173.623 174.302 174.942 175.716 176.522 177.394 178.24 179.19 180.14 181.017 181.804 182.604 183.441 184.244 184.989 185.729 186.527 187.301 187.951 188.602 189.333 190.064 190.917 191.763 192.603 193.426 194.274 195.085 195.819 196.465 197.074 197.644 198.263 198.90…	108.582	1285.85	0				12
#2		2	809;165;102;102			885.791 887.052 887.505 887.437 887.119 886.631 886.06 885.394 884.75 884.105 883.437 882.752 882.141 881.547 880.983 880.571 880.211 879.799 879.356 878.937 878.505 878.012 877.521 877.025 876.478 875.825 875.115 874.498 873.929 873.283 872.589 871.902 871.24 870.497 869.705 868.877 868.055 867.249 866.461 865.763 865.127 864.46 863.775 863.113 862.448 861.806 861.24 860.636 860.001 859.421 858.…	75.2858	923.735	0				13
#2		2	960;2;69;110			985.823 988.273 990.009 991.045 991.975 992.805 993.541 994.372 995.19 995.952 996.693 997.427 998.096 998.716 999.51 1000.2 1000.95 1001.71 1002.09 1002.35 1002.56 1002.75 1002.9 1002.97 1003.06 1003.12 1003.17 1003.29 1003.45 1003.62 1003.76 1003.91 1004.12 1004.32 1004.51 1004.72 1004.91 1005.06 1005.2 1005.35 1005.5 1005.62 1005.76 1005.7 1005.58 1005.61 1005.6 1005.48 1005.51 1005.64 1005.7 …	66.2785	810.685	0				14
#2		2	797;659;108;81			824.942 826.598 828.285 829.444 830.368 831.184 831.953 832.41 832.752 833.088 833.47 833.849 834.189 834.507 834.837 835.2 835.579 835.997 836.426 836.941 837.487 838.077 838.725 839.366 840.023 840.705 841.397 842.075 842.704 843.459 844.283 845.059 845.804 846.601 847.389 848.136 848.872 849.568 850.211 850.803 851.363 851.883 852.377 852.861 853.339 853.828 854.351 854.927 855.568 856.273 857…	73.2297	937.546	0				15
#2		2	805;520;85;106			859.282 861.135 862.21 863.189 864.096 864.782 865.272 865.521 865.625 865.741 865.916 865.943 865.958 866.015 866.117 866.236 866.329 866.347 866.346 866.484 866.61 866.768 866.946 867.061 867.138 867.256 867.333 867.291 867.261 867.294 867.367 867.383 867.199 866.798 866.223 865.441 864.673 863.879 863.12 862.18 861.237 860.295 859.36 858.395 857.507 856.684 855.822 854.988 854.107 853.225 852.…	72.6172	966.85	0				16
#2		2	868;233;94;108			893.166 896.725 898.019 898.964 899.738 900.487 901.209 901.878 902.474 903.045 903.475 903.964 904.565 905.286 906.056 906.707 907.31 907.945 908.55 909.207 909.905 910.507 911.142 911.887 912.69 913.522 914.421 915.28 916.11 916.981 917.889 918.783 919.675 920.574 921.483 922.393 923.338 924.329 925.289 926.241 927.246 928.247 929.206 930.137 931.091 932.082 933.003 933.732 934.286 934.716 935.…	78.5885	1014.98	0				17
#2		2	811;1025;123;55			833.67 833.933 835.007 836.056 837.099 838.132 839.143 840.139 841.122 842.112 843.128 844.187 845.292 846.447 847.658 848.912 850.192 851.486 852.774 854.02 855.213 856.384 857.506 858.557 859.575 860.571 861.514 862.398 863.236 864.105 865.005 865.856 866.662 867.424 868.128 868.808 869.507 870.238 870.985 871.737 872.487 873.251 874.046 874.875 875.725 876.596 877.487 878.385 879.284 880.183 8…	80.1981	1142.55	0				18
#2		2	967;735;71;89			1009.89 1009.33 1006.42 1005.31 1004.41 1003.54 1002.7 1002.01 1001.55 1001.28 1001.05 1000.84 1000.71 1000.58 1000.41 1000.19 999.937 999.671 999.426 999.127 998.778 998.404 997.88 997.361 996.832 996.284 995.713 995.122 994.542 994 993.467 992.899 992.303 991.729 991.325 990.901 990.608 990.394 990.13 989.815 989.788 989.708 989.73 989.912 990.401 991.685 993.022 994.7 ;758.255 758.285 758.704 …	46.9893	591.023	0				19
#2		2	297;822;98;67			320.221 321.834 323.174 324.278 325.334 326.423 327.499 328.548 329.573 330.62 331.611 332.428 333.235 334.094 334.964 335.895 336.836 337.697 338.547 339.406 340.255 341.101 341.94 342.779 343.619 344.465 345.315 346.222 347.155 348.078 348.976 349.865 350.771 351.7 352.649 353.609 354.58 355.568 356.555 357.536 358.524 359.518 360.524 361.525 362.508 363.482 364.451 365.409 366.314 367.211 368.…	54.2779	632.889	0				20
#2		2	298;842;82;75			354.018 355.864 356.706 356.933 357.009 356.975 356.763 356.546 356.338 356.125 355.756 355.297 354.579 353.733 352.904 351.915 350.971 349.973 348.877 347.709 346.602 345.432 344.319 343.26 342.179 341.086 340.036 338.999 337.963 336.961 335.994 335.058 334.173 333.466 332.842 332.21 331.191 330.159 329.117 328.014 326.986 325.962 324.909 322.295 ;892.959 891.276 889.879 888.79 887.748 886.72 88…	42.3969	525.597	0				21
#3		3	888;210;130;66			911.258 912.992 914.384 915.62 916.792 917.915 919.004 920.025 920.99 921.925 922.848 923.751 924.622 925.459 926.267 927.079 927.902 928.724 929.562 930.426 931.302 932.177 933.049 933.933 934.833 935.744 936.664 937.593 938.538 939.492 940.448 941.405 942.367 943.33 944.295 945.263 946.235 947.211 948.184 949.149 950.099 951.031 951.948 952.854 953.758 954.668 955.594 956.541 957.512 958.502 95…	85.0488	1157.68	0				22
#3		3	1182;888;113;135			1210.03 1208.39 1207.4 1206.34 1205.18 1204.72 1204.69 1204.83 1205.06 1205.45 1206.12 1206.97 1207.76 1208.61 1209.45 1210.2 1210.96 1211.73 1212.47 1213.14 1213.8 1214.48 1215.15 1215.85 1216.61 1217.34 1218.05 1218.77 1219.48 1220.16 1220.84 1221.49 1222.14 1222.81 1223.47 1224.13 1224.79 1225.39 1225.93 1226.46 1227.03 1227.65 1228.26 1228.82 1229.35 1229.89 1230.49 1231.11 1231.69 1232.2 123…	107.024	1483.32	0				23
#3		3	584;639;75;105			611.548 613.049 614.966 616.107 616.985 617.734 618.215 618.498 618.841 619.27 619.67 620.009 620.316 620.696 621.02 621.289 621.623 622.056 622.504 622.896 623.245 623.606 624.034 624.352 624.571 624.907 625.389 625.883 626.426 627.029 627.612 628.118 628.549 629.036 629.537 630.022 630.322 630.587 631.026 631.485 631.797 632.021 632.248 632.531 632.818 633.122 633.376 633.63 633.798 633.99 634.…	62.2854	786.619	0				24
#3		3	847;653;68;106			875.043 878.8 879.728 880.583 881.439 882.201 882.946 883.658 884.292 884.8 885.422 886.062 886.571 886.956 887.285 887.665 888.117 888.492 888.821 889.269 889.726 890.203 890.528 890.784 891.031 891.315 891.554 891.679 891.835 891.987 891.938 891.957 892.133 892.132 892.064 891.993 891.875 891.642 891.23 890.6 889.908 889.364 888.777 888.154 887.649 887.279 886.943 886.547 886.276 886.01 885.486…	62.9193	793.309	0				25
#3		3	959;950;96;128			1026.49 1025.4 1023.71 1022.44 1021.23 1020.29 1019.44 1018.75 1018.19 1017.63 1017.19 1016.82 1016.4 1016.04 1015.84 1015.68 1015.5 1015.33 1015.23 1015.18 1015.17 1015.05 1014.98 1014.84 1014.58 1014.24 1013.87 1013.54 1013.21 1012.89 1012.52 1012.13 1011.64 1011.09 1010.6 1010.2 1009.78 1009.34 1008.82 1008.36 1007.86 1007.32 1006.7 1006.1 1005.5 1004.88 1004.17 1003.51 1002.92 1002.31 1001.67…	93.0801	1209.43	0				26
#3		3	256;883;117;67			348.681 349.537 349.107 348.489 347.903 347.313 346.676 345.979 345.25 344.363 343.417 342.421 341.406 340.39 339.314 338.288 337.242 336.201 335.147 334.085 333 331.913 330.842 329.776 328.71 327.644 326.565 325.476 324.391 323.294 322.191 321.089 319.983 318.871 317.76 316.668 315.593 314.527 313.47 312.415 311.362 310.308 309.254 308.201 307.155 306.116 305.08 304.045 303.008 301.967 300.922 2…	71.7053	918.554	0				27
#3		3	342;686;98;116			367.095 370.163 371.174 372.129 373.008 373.855 374.673 375.425 376.094 376.755 377.413 378.065 378.735 379.423 380.111 380.676 381.286 381.949 382.629 383.225 383.731 384.274 384.879 385.55 386.201 386.804 387.361 387.889 388.463 389.126 389.786 390.385 391.016 391.689 392.322 392.967 393.695 394.429 395.128 395.768 396.368 396.96 397.577 398.118 398.557 399.13 399.77 400.348 400.965 401.522 402…	82.2459	999.137	0				28
#3		3	381;581;73;121			409.236 410.256 411.759 412.813 413.663 414.664 415.346 415.833 416.173 416.559 417.001 417.329 417.639 417.925 418.181 418.41 418.514 418.561 418.755 418.983 419.057 419.202 419.519 419.806 419.996 420.117 420.248 420.327 420.38 420.399 420.383 420.479 420.619 420.674 420.737 420.864 421.005 421.143 421.293 421.459 421.669 421.918 422.18 422.482 422.824 423.164 423.549 423.984 424.378 424.749 42…	78.3083	949.299	0				29
#3		3	398;665;86;81			459.798 461.183 461.332 461.091 460.598 459.963 459.296 458.632 457.991 457.337 456.613 455.834 455.05 454.253 453.444 452.662 451.862 451.053 450.279 449.579 448.936 448.31 447.695 447.07 446.406 445.726 445.005 444.223 443.464 442.724 441.927 441.07 440.242 439.412 438.541 437.661 436.753 435.928 435.074 434.187 433.277 432.38 431.442 430.396 429.301 428.274 427.301 426.17 424.884 423.448 421.3…	49.7198	591.543	0				30
#3		3	551;87;100;91			575.288 577.492 578.937 580.186 581.29 582.265 583.196 584.104 585 585.814 586.606 587.405 588.234 589.063 589.863 590.672 591.527 592.425 593.32 594.179 595.018 595.84 596.714 597.586 598.446 599.326 600.118 600.94 601.768 602.536 603.282 604.081 604.921 605.759 606.591 607.359 608.109 608.871 609.629 610.335 611.035 611.797 612.556 613.314 614.092 614.881 615.697 616.553 617.445 618.247 618.983…	64.8118	781.954	0				31
#3		3	910;522;88;116			975.164 975.161 974.026 972.941 971.835 970.719 969.593 968.429 967.225 965.983 964.721 963.446 962.14 960.867 959.606 958.302 957.005 955.82 954.779 953.7 952.625 951.766 951.023 950.298 949.642 949.051 948.509 947.992 947.496 946.987 946.532 946.063 945.722 945.395 944.942 944.452 944.05 943.702 943.377 942.972 942.696 942.508 942.302 942.12 941.933 941.783 941.637 941.424 941.109 940.741 940.4…	80.7395	1038.49	0				32
#3		3	191;116;97;97			217.536 219.825 221.624 222.912 224.039 224.894 225.717 226.486 227.166 227.89 228.528 229.093 229.627 230.173 230.604 230.982 231.346 231.717 232.183 232.741 233.377 233.998 234.504 234.988 235.545 236.125 236.739 237.357 237.968 238.558 239.183 239.846 240.517 241.191 241.872 242.542 243.195 243.832 244.505 245.299 246.129 246.913 247.694 248.418 249.152 249.908 250.673 251.412 252.095 252.684 …	67.5699	789.627	0				33
#3		3	203;703;98;99			234.774 235.36 237.315 238.578 239.565 240.581 241.246 241.419 241.476 241.403 241.247 241.129 241.077 241.049 240.974 240.681 240.41 240.19 239.971 239.753 239.646 239.58 239.498 239.465 239.542 239.75 239.957 240.11 240.306 240.526 240.741 240.99 241.198 241.464 241.824 242.291 242.816 243.313 243.826 244.405 245.023 245.651 246.275 246.897 247.537 248.225 248.987 249.697 250.366 251.055 251.79…	79.2051	1006.11	0				34
#3		3	347;973;112;79			370.437 371.224 373.228 374.405 375.507 376.662 377.728 378.748 379.69 380.583 381.457 382.313 383.128 383.91 384.747 385.621 386.493 387.354 388.227 389.095 389.963 390.816 391.73 392.642 393.557 394.396 395.245 396.166 397.088 397.954 398.778 399.593 400.489 401.385 402.236 403.059 403.924 404.838 405.733 406.593 407.454 408.365 409.292 410.195 411.078 411.988 412.879 413.753 414.644 415.543 41…	72.2913	967.24	0				35
#3		3	1104;760;67;104			1140.84 1142.22 1143.73 1144.29 1144.43 1144.35 1144.16 1143.97 1143.72 1143.38 1142.95 1142.6 1142.32 1142.08 1141.89 1141.86 1141.89 1141.97 1142.06 1142.11 1142.12 1142.13 1142.15 1142.21 1142.3 1142.44 1142.64 1142.85 1143.1 1143.24 1143.4 1143.56 1143.77 1143.9 1144.05 1144.23 1144.36 1144.46 1144.57 1144.67 1144.75 1144.85 1144.96 1145.1 1145.25 1145.41 1145.57 1145.7 1145.88 1146.15 1146.3…	60.5004	826.323	0				94
#3		3	1120;943;65;118			1155.24 1156.73 1158.18 1159.16 1159.77 1160.09 1160.35 1160.58 1160.73 1160.81 1160.89 1160.88 1160.81 1160.74 1160.63 1160.48 1160.4 1160.4 1160.4 1160.39 1160.48 1160.56 1160.53 1160.48 1160.5 1160.49 1160.38 1160.25 1160.19 1160.15 1160.11 1160.02 1159.92 1159.76 1159.58 1159.45 1159.37 1159.27 1159.29 1159.36 1159.46 1159.68 1160.01 1160.3 1160.6 1161.01 1161.18 1161.34 1161.5 1161.54 1161.5…	73.5229	1016.38	0				95
#3		3	1052;64;71;120			1095.09 1095.73 1096.95 1098.05 1099.1 1099.74 1099.93 1099.83 1099.7 1099.49 1099.19 1098.8 1098.45 1098.14 1097.85 1097.58 1097.31 1096.97 1096.61 1096.28 1096.01 1095.79 1095.53 1095.18 1094.78 1094.43 1094.12 1093.79 1093.46 1093.07 1092.66 1092.39 1092.13 1091.77 1091.46 1091.28 1091.1 1090.87 1090.61 1090.4 1090.23 1090.14 1090.03 1089.92 1089.83 1089.77 1089.72 1089.7 1089.76 1089.85 1089.…	77.1642	1038.13	0				96
#3		3	862;251;72;85			891.806 889.146 887.951 886.887 886.035 885.469 885.133 884.909 884.847 884.783 884.807 884.89 884.951 884.983 885.098 885.282 885.404 885.509 885.585 885.85 886.121 886.403 886.618 886.913 887.452 887.891 888.781 889.738 890.731 891.738 892.915 894.127 895.196 896.204 897.152 898.013 898.784 899.574 900.39 901.235 902.177 903.103 904.084 905.244 908.711 ;273.641 274.516 275.576 276.621 277.65 27…	43.6565	571.124	0				97
#3		3	287;130;66;100			319.799 317.384 316.068 314.922 313.881 312.949 312.372 311.96 311.644 311.437 311.236 311.014 310.99 310.956 310.807 310.632 310.547 310.524 310.466 310.421 310.403 310.293 310.15 310.153 310.26 310.625 311.067 311.472 311.735 311.983 312.352 312.725 313.055 313.368 313.656 313.978 314.383 314.725 315.104 315.599 316.03 316.345 316.623 317.073 317.742 318.377 318.801 319.167 319.741 320.371 321.…	55.7151	710.134	0				98
#3		3	2;983;105;84			81.7032 79.5675 77.8524 76.4445 75.1907 74.087 73.1981 72.361 71.575 70.8311 70.1765 69.3615 68.5151 67.7496 67.034 66.3569 65.6767 64.9362 64.2138 63.4591 62.6938 61.9534 61.1712 60.323 59.4047 58.518 57.6531 56.7761 55.8784 54.9006 53.931 52.9609 52.0761 51.2063 50.2985 49.3034 48.3519 47.5053 46.6834 45.8129 44.9573 44.1526 43.3499 42.5519 41.7558 40.8922 40.0763 39.3121 38.5341 37.6833 36.734…	65.532	817.081	0				99
#3		3	578;876;81;99			635.714 635.088 634.105 633.116 632.086 630.994 629.825 628.563 627.218 625.817 624.363 622.95 621.639 620.472 619.377 618.357 617.421 616.514 615.652 614.848 614.076 613.303 612.488 611.568 610.661 609.793 608.921 608.039 607.175 606.426 605.726 604.891 603.995 603.03 602.059 601.315 600.832 600.646 600.687 600.885 601.133 601.372 601.579 601.715 601.759 601.796 601.964 602.232 602.509 602.625 6…	64.5898	797.827	0				100
#3		3	794;567;66;79			820.39 820.116 817.91 816.834 816.575 816.58 816.618 816.684 816.789 816.954 817.194 817.384 817.654 817.995 818.32 818.609 818.953 819.266 819.547 819.805 820.04 820.43 820.748 821.023 821.467 821.903 822.331 822.641 822.922 823.02 823.167 823.724 824.512 825.977 827.727 829.584 831.175 831.793 ;590.115 590.326 592.229 593.69 594.844 595.904 596.949 597.975 598.977 599.951 600.897 601.873 602.83…	35.8767	444.008	0				101
#3		3	779;592;80;86			804.713 807.634 808.722 809.581 810.376 811.111 811.815 812.477 813.08 813.662 814.254 814.804 815.315 815.747 816.244 816.785 817.327 817.89 818.487 819.121 819.809 820.601 821.343 822.104 822.872 823.637 824.421 825.263 826.164 827.069 827.937 828.739 829.336 829.932 830.47 830.959 831.419 831.844 832.336 832.842 833.348 833.85 834.322 834.629 834.799 834.746 834.698 834.783 835.085 835.409 835…	51.2746	540.282	0				102
#4		4	951;397;115;112			1040.46 1037.09 1035.93 1034.98 1034.13 1033.28 1032.51 1031.79 1031.08 1030.51 1029.95 1029.38 1028.77 1028.08 1027.43 1026.75 1026.08 1025.34 1024.56 1023.73 1022.9 1022.05 1021.18 1020.28 1019.38 1018.49 1017.55 1016.61 1015.72 1014.83 1013.93 1013.07 1012.24 1011.41 1010.61 1009.83 1009.08 1008.36 1007.71 1007.09 1006.41 1005.74 1005.05 1004.32 1003.6 1002.98 1002.45 1001.89 1001.27 1000.67 1…	89.1072	1144.08	0				36
#4		4	1152;474;72;113			1179.08 1177.7 1175.91 1175.48 1175.41 1175.64 1175.86 1176.03 1176.24 1176.48 1176.71 1176.98 1177.31 1177.58 1177.72 1177.81 1177.95 1178.13 1178.28 1178.37 1178.47 1178.61 1178.7 1178.77 1178.93 1179.23 1179.55 1179.84 1180.23 1180.62 1180.94 1181.3 1181.57 1181.81 1182.18 1182.51 1182.73 1182.99 1183.26 1183.46 1183.64 1183.87 1184.08 1184.14 1184.23 1184.36 1184.46 1184.61 1184.85 1185.11 11…	69.5069	853.58	0				37
#4		4	852;694;71;100			893.206 890.766 889.654 888.383 887.389 886.998 886.756 886.432 886.218 886.201 886.217 886.22 886.14 885.976 885.804 885.684 885.455 884.989 884.826 884.595 884.189 883.867 883.654 883.373 882.998 882.714 882.509 882.28 882.003 881.764 881.555 881.359 881.12 880.885 880.702 880.447 880.102 879.743 879.388 878.959 878.579 878.169 877.689 877.307 877.059 876.778 876.419 876.048 875.644 875.403 875…	56.6749	707.154	0				38
#4		4	903;815;86;143			933.74 932.211 930.504 929.549 928.601 927.748 927.173 926.736 926.405 926.105 925.9 925.895 926.122 926.392 926.573 926.782 927.008 927.344 927.575 927.762 928.124 928.56 928.789 928.957 929.409 929.8 930.128 930.475 930.786 931.147 931.563 932.049 932.404 932.668 932.88 933.188 933.584 933.683 933.788 933.859 934.025 934.273 934.511 934.745 935.01 935.299 935.584 935.75 935.859 936.188 936.565 …	102.507	1311.2	0				39
#4		4	1115;581;102;104			1188.01 1186.33 1185.2 1184.05 1182.92 1181.99 1181.46 1181.06 1180.66 1180.27 1179.95 1179.74 1179.62 1179.46 1179.24 1179.07 1178.82 1178.45 1178.15 1177.81 1177.44 1177.07 1176.76 1176.45 1176.07 1175.74 1175.49 1175.22 1174.93 1174.65 1174.34 1173.93 1173.5 1173.08 1172.65 1172.21 1171.75 1171.27 1170.77 1170.26 1169.74 1169.22 1168.67 1168.01 1167.36 1166.71 1166.05 1165.32 1164.51 1163.67 1…	81.5494	1059.63	0				40
#4		4	1061;212;66;115			1096.78 1094.09 1093.22 1092.15 1090.99 1090.15 1089.65 1089.54 1089.45 1089.45 1089.5 1089.45 1089.28 1089.12 1088.99 1088.92 1088.92 1088.99 1089.11 1089.13 1089.11 1089.09 1089.15 1089.17 1089.1 1089.06 1089.13 1089.2 1089.29 1089.23 1089.01 1088.87 1088.85 1088.8 1088.71 1088.58 1088.39 1088.18 1087.97 1087.85 1087.69 1087.55 1087.39 1087.17 1086.89 1086.64 1086.42 1086.26 1086.2 1086.22 1086…	69.6715	898.235	0				41
#4		4	948;1;108;97			975.564 974.231 972.652 971.891 971.666 971.49 971.686 972.217 972.984 973.828 974.708 975.6 976.488 977.387 978.178 978.961 979.759 980.547 981.299 982.042 982.773 983.515 984.311 985.136 985.895 986.653 987.471 988.258 989.047 989.796 990.525 991.3 992.155 992.936 993.698 994.44 995.211 996.01 996.781 997.546 998.331 999.188 1000.06 1000.96 1001.79 1002.58 1003.34 1004.07 1004.87 1005.7 1006.53…	76.7037	917.604	0				42
#4		4	382;178;91;133			446.411 442.552 441.196 440.375 439.648 438.964 438.283 437.665 437.079 436.557 436.158 435.661 435.226 434.739 434.268 433.813 433.387 432.975 432.545 432.098 431.704 431.321 430.942 430.497 429.985 429.608 429.32 428.994 428.489 427.917 427.595 427.243 426.811 426.423 426.022 425.629 425.301 424.929 424.56 424.17 423.738 423.217 422.74 422.357 421.941 421.366 420.892 420.564 420.253 419.89 419.…	93.9007	1126.74	0				43
#4		4	455;583;103;106			480.462 478.35 477.825 478.088 478.616 479.258 479.943 480.562 481.133 481.714 482.387 483.03 483.695 484.379 484.978 485.684 486.396 487.085 487.912 488.606 489.205 489.814 490.46 491.034 491.629 492.234 492.869 493.542 494.155 494.695 495.301 495.861 496.502 497.247 498.02 498.753 499.504 500.258 500.946 501.694 502.398 503.088 503.89 504.636 505.383 506.133 506.883 507.643 508.422 509.287 510.…	77.0256	936.107	0				44
#4		4	416;527;74;123			453.191 455.986 457.09 458.033 458.976 459.583 459.981 460.295 460.647 460.896 461.172 461.471 461.694 461.827 462.003 462.178 462.292 462.374 462.637 463.02 463.333 463.585 463.985 464.393 464.696 465.027 465.349 465.624 465.942 466.163 466.352 466.549 466.682 466.781 466.864 466.594 466.068 465.436 464.578 463.674 463.064 462.48 461.859 461.468 461.209 460.816 460.42 460.016 459.623 459.389 459…	80.7763	1035.44	0				45
#4		4	359;559;66;103			396.934 394.678 393.996 393.259 392.32 391.474 390.819 390.404 390.162 389.952 389.68 389.318 388.955 388.765 388.745 388.683 388.41 388.262 388.177 388.034 387.82 387.54 387.244 386.9 386.677 386.548 386.436 386.237 385.964 385.78 385.692 385.558 385.279 385.032 384.918 384.77 384.591 384.419 384.201 383.937 383.755 383.698 383.615 383.325 382.97 382.874 382.821 382.801 382.707 382.58 382.475 38…	57.6689	679.679	0				46
#4		4	193;255;79;116			246.241 247.229 248.4 248.789 248.921 248.591 248.326 248.076 247.715 247.309 247.025 246.773 246.475 246.13 245.764 245.397 245.034 244.654 244.295 243.887 243.526 243.192 242.791 242.469 242.079 241.568 241.265 240.966 240.533 240.193 239.873 239.495 239.141 238.809 238.548 238.257 237.952 237.702 237.524 237.36 237.102 236.771 236.601 236.385 236.075 235.63 235.329 235.057 234.676 234.335 233.…	75.0008	859.648	0				47
#4		4	386;681;78;94			434.716 435.6 437.544 438.491 439.576 440.507 440.989 441.222 441.2 441.105 440.921 440.687 440.444 440.182 439.831 439.453 439.176 438.956 438.708 438.483 438.254 437.987 437.723 437.419 437.003 436.577 436.234 435.815 435.324 434.951 434.502 433.842 433.1 432.208 431.3 430.423 429.517 428.487 427.425 426.469 425.592 424.807 424.108 423.393 422.666 421.933 421.199 420.459 419.709 418.953 418.161…	54.836	640.841	0				48
#4		4	1065;642;95;83			1095.88 1094.79 1092.96 1091.93 1090.89 1089.84 1089.03 1088.62 1088.43 1088.36 1088.6 1089.06 1089.51 1089.92 1090.26 1090.7 1091.2 1091.67 1092.28 1092.96 1093.6 1094.22 1094.88 1095.48 1096.04 1096.52 1097.08 1097.84 1098.61 1099.52 1100.55 1101.69 1102.94 1104.36 1105.86 1107.32 1108.76 1110.11 1111.37 1112.57 1113.73 1114.85 1115.92 1116.94 1117.94 1118.94 1119.93 1120.91 1121.87 1122.82 112…	62.1115	781.237	0				49
#4		4	1167;851;71;95			1201.07 1202.56 1203.54 1204.53 1205.52 1206.07 1206.29 1206.26 1206.07 1205.83 1205.68 1205.59 1205.21 1204.8 1204.56 1204.49 1204.41 1204.34 1204.32 1204.38 1204.54 1204.77 1205 1205.1 1205.19 1205.28 1205.44 1205.73 1206.14 1206.59 1207.11 1207.7 1208.27 1208.82 1209.41 1210.02 1210.67 1211.26 1211.75 1212.26 1212.75 1213.16 1213.54 1214.11 1214.49 1214.83 1215.13 1215.36 1215.46 1215.43 1215.…	51.9997	683.071	0				50
#4		4	1;615;77;72			55.1314 55.4043 54.698 54.045 53.4088 52.7756 52.109 51.3977 50.5484 49.6844 48.814 47.9604 47.1474 46.2763 45.318 44.311 43.3218 42.2977 41.302 40.2251 39.1566 38.2 37.1731 36.1451 35.179 34.2304 33.2991 32.4261 31.6199 30.9017 30.1428 29.351 28.6532 28.0338 27.4807 26.9375 26.3917 25.8347 25.2364 24.6363 24.009 23.3566 22.6819 21.9281 21.0553 19.9773 18.1769 15.145 ;660.508 657.41 656.713 655.8…	46.2786	534.539	0				51
#5		5	591;231;103;92			668.975 670.363 670.808 670.515 670.028 669.474 668.882 668.245 667.578 666.874 666.15 665.399 664.635 663.864 663.072 662.266 661.443 660.614 659.778 658.933 658.127 657.344 656.583 655.847 655.098 654.354 653.618 652.898 652.193 651.45 650.687 649.949 649.2 648.447 647.685 646.862 646.015 645.227 644.487 643.71 642.893 642.071 641.234 640.398 639.558 638.683 637.789 636.932 636.127 635.308 634.…	67.6653	775.906	0				52
#5		5	627;584;111;88			651.261 649.911 650.027 650.429 651.019 651.701 652.427 653.177 653.946 654.715 655.528 656.402 657.299 658.206 659.104 660.051 660.922 661.761 662.586 663.425 664.24 665.076 665.942 666.877 667.74 668.54 669.372 670.235 671.075 671.953 672.823 673.662 674.55 675.506 676.502 677.416 678.403 679.357 680.277 681.183 682.118 683.097 683.983 684.858 685.75 686.601 687.452 688.315 689.132 689.973 690.…	73.446	894.741	0				53
#5		5	999;494;77;111			1049.47 1046.88 1045.81 1044.85 1043.94 1043.07 1042.34 1041.73 1041.12 1040.6 1040.14 1039.77 1039.48 1039.15 1038.87 1038.72 1038.48 1038.15 1037.78 1037.42 1037.08 1036.61 1036.15 1035.68 1035.15 1034.69 1034.3 1033.88 1033.53 1033.19 1032.9 1032.64 1032.37 1032.07 1031.81 1031.57 1031.35 1031.17 1030.91 1030.59 1030.27 1030.07 1029.86 1029.53 1029.21 1028.86 1028.57 1028.22 1027.89 1027.6 102…	68.4491	834.745	0				54
#5		5	705;107;121;116			729.735 732.939 734.239 735.218 736.104 736.907 737.664 738.416 739.124 739.82 740.529 741.249 741.963 742.677 743.379 744.01 744.643 745.271 745.958 746.714 747.471 748.174 748.804 749.422 750.016 750.602 751.233 751.871 752.572 753.254 753.929 754.62 755.314 756.044 756.794 757.535 758.333 759.136 759.961 760.819 761.66 762.53 763.438 764.264 765.082 765.903 766.756 767.58 768.406 769.223 770.0…	99.4099	1137.02	0				55
#5		5	680;506;78;81			730.776 731.951 733.151 734.008 734.723 735.234 735.452 735.469 735.373 735.255 735.028 734.824 734.707 734.592 734.47 734.442 734.466 734.359 733.978 733.186 732.259 731.229 730.129 728.88 727.735 726.629 725.55 724.49 723.482 722.539 721.586 720.622 719.681 718.728 717.815 716.869 715.907 714.924 713.905 712.86 711.797 710.665 709.522 708.296 706.936 705.373 703.653 ;563.992 563.425 562.219 561…	45.3941	563.721	0				56
#5		5	736;538;99;104			810.47 812.032 812.181 812.026 811.571 811.096 810.598 810.059 809.458 808.826 808.171 807.494 806.805 806.097 805.42 804.727 803.979 803.261 802.565 801.962 801.386 800.769 800.096 799.449 798.835 798.186 797.469 796.738 796.032 795.33 794.63 793.927 793.203 792.481 791.761 790.983 790.204 789.453 788.763 788.115 787.462 786.781 786.112 785.388 784.633 783.922 783.259 782.589 781.893 781.208 780…	74.0095	889.834	0				57
#5		5	936;759;63;113			966.122 968.813 969.661 970.484 971.359 972.141 972.704 973.176 973.633 974.064 974.28 974.473 974.673 974.939 975.189 975.354 975.519 975.705 975.856 975.856 975.91 976.039 976.072 975.967 975.883 975.939 975.965 976.042 976.113 976.086 975.965 975.915 975.942 975.935 975.961 976.007 975.961 975.861 975.74 975.584 975.414 975.22 975 974.799 974.66 974.566 974.429 974.216 973.959 973.773 973.651 …	67.714	859.539	0				58
#5		5	852;894;87;113			913.231 915.094 915.956 916.142 916.082 915.872 915.638 915.386 915.169 914.83 914.435 914.031 913.679 913.419 913.172 912.795 912.46 912.211 911.855 911.484 911.154 910.804 910.397 909.911 909.413 908.897 908.416 907.848 907.311 906.839 906.395 905.904 905.401 904.899 904.352 903.799 903.304 902.776 902.26 901.708 901.274 900.817 900.354 899.873 899.388 898.906 898.373 897.75 897.194 896.682 896…	74.2002	929.032	0				59
#5		5	713;935;115;87			737.79 736.109 736.09 736.379 736.729 737.217 737.78 738.385 739.055 739.797 740.606 741.477 742.378 743.306 744.255 745.25 746.256 747.282 748.279 749.234 750.167 751.135 752.07 752.961 753.824 754.66 755.482 756.308 757.117 757.943 758.806 759.666 760.545 761.458 762.339 763.146 763.976 764.869 765.778 766.661 767.553 768.504 769.489 770.459 771.397 772.291 773.19 774.12 775.06 775.99 776.909 7…	76.888	905.916	0				60
#5		5	545;955;101;90			621.742 622.666 622.534 622.19 621.719 621.143 620.497 619.844 619.178 618.483 617.776 617.005 616.192 615.371 614.534 613.652 612.746 611.864 610.991 610.092 609.185 608.301 607.457 606.644 605.867 605.099 604.292 603.476 602.661 601.856 601.119 600.433 599.734 599.022 598.317 597.567 596.775 596.033 595.296 594.523 593.685 592.889 592.141 591.413 590.698 589.977 589.237 588.476 587.714 586.939 …	65.8732	775.398	0				61
#5		5	1273;615;93;64			1296.49 1295.97 1296.69 1297.44 1298.14 1298.95 1299.88 1300.88 1301.95 1303.03 1304.1 1305.18 1306.26 1307.36 1308.48 1309.59 1310.7 1311.81 1312.91 1314 1315.1 1316.22 1317.34 1318.46 1319.58 1320.7 1321.84 1323 1324.17 1325.34 1326.51 1327.65 1328.75 1329.82 1330.87 1331.9 1332.92 1333.88 1334.79 1335.64 1336.45 1337.23 1338 1338.77 1339.55 1340.35 1341.19 1342.05 1342.57 ;645.304 648.266 649.…	47.7158	611.487	0				62
#5		5	1195;483;120;89			1220.6 1218.68 1218.41 1218.43 1218.69 1219.18 1219.8 1220.51 1221.26 1222.04 1222.84 1223.7 1224.55 1225.42 1226.34 1227.21 1228.08 1228.91 1229.75 1230.58 1231.37 1232.2 1233.12 1233.98 1234.76 1235.59 1236.43 1237.28 1238.14 1239.09 1239.98 1240.82 1241.73 1242.67 1243.59 1244.53 1245.51 1246.5 1247.47 1248.48 1249.49 1250.5 1251.46 1252.41 1253.4 1254.42 1255.44 1256.46 1257.47 1258.51 1259.5…	81.9489	1051.06	0				63
#5		5	1268;286;84;72			1291.17 1291.27 1291.99 1292.78 1293.55 1294.26 1294.92 1295.56 1296.21 1296.86 1297.52 1298.23 1298.99 1299.77 1300.57 1301.35 1302.12 1302.89 1303.67 1304.5 1305.39 1306.28 1307.15 1307.98 1308.81 1309.67 1310.56 1311.43 1312.3 1313.21 1314.14 1315.05 1316 1316.99 1318.02 1319.11 1320.24 1321.35 1322.46 1323.6 1324.8 1326.1 1327.61 1329.32 ;314.508 316.556 318.235 319.212 320.008 320.769 321.46…	42.1418	540.454	0				64
#5		5	1136;177;87;100			1162.76 1165.61 1166.62 1167.46 1168.28 1168.96 1169.62 1170.28 1170.92 1171.45 1171.98 1172.49 1172.97 1173.45 1173.96 1174.51 1175.01 1175.43 1175.79 1176.09 1176.39 1176.71 1177.05 1177.41 1177.82 1178.25 1178.67 1179.09 1179.43 1179.8 1180.16 1180.5 1180.89 1181.26 1181.65 1182.16 1182.67 1183.16 1183.6 1184.15 1184.75 1185.29 1185.86 1186.46 1187.07 1187.68 1188.26 1188.81 1189.4 1190.02 119…	65.4176	801.769	0				65
#5		5	1323;79;121;72			1420.57 1420.91 1420.3 1419.56 1418.78 1418.02 1417.22 1416.33 1415.4 1414.4 1413.36 1412.27 1411.18 1410.09 1409 1407.92 1406.85 1405.81 1404.77 1403.72 1402.69 1401.66 1400.64 1399.63 1398.64 1397.66 1396.67 1395.7 1394.73 1393.76 1392.81 1391.86 1390.9 1389.95 1389.02 1388.07 1387.11 1386.1 1385.06 1384.04 1383.02 1382.04 1381.08 1380.14 1379.23 1378.34 1377.47 1376.62 1375.8 1375 1374.19 1373…	77.4652	1015.36	0				66
#5		5	1177;82;98;76			1200.46 1200.47 1201.49 1202.51 1203.52 1204.54 1205.56 1206.57 1207.58 1208.59 1209.6 1210.6 1211.62 1212.65 1213.71 1214.82 1215.97 1217.18 1218.44 1219.74 1221.1 1222.46 1223.78 1225.11 1226.32 1227.41 1228.44 1229.4 1230.29 1231.14 1231.93 1232.74 1233.55 1234.35 1235.11 1235.91 1236.84 1237.75 1238.56 1239.35 1240.1 1240.9 1241.78 1242.69 1243.63 1244.52 1245.4 1246.26 1247.11 1247.94 1248.7…	55.8481	708.67	0				67
#5		5	854;473;126;116			879.299 878.831 877.496 877.607 877.876 878.072 878.58 879.253 879.959 880.635 881.307 881.993 882.611 883.202 883.767 884.301 884.812 885.297 885.821 886.394 886.909 887.445 887.996 888.547 889.146 889.718 890.385 891.093 891.818 892.575 893.334 894.082 894.898 895.81 896.686 897.558 898.553 899.521 900.527 901.454 902.336 903.209 904.133 905.034 905.873 906.752 907.733 908.613 909.446 910.3 911…	101.566	1307.2	0				68
#5		5	860;452;125;76			883.201 883.67 884.433 885.234 886.017 886.804 887.621 888.458 889.32 890.205 891.108 892.01 892.901 893.803 894.717 895.646 896.597 897.553 898.51 899.451 900.395 901.393 902.462 903.54 904.615 905.689 906.769 907.844 908.909 909.961 910.993 912 912.983 913.938 914.87 915.775 916.661 917.543 918.407 919.241 920.09 920.978 921.896 922.819 923.753 924.717 925.689 926.682 927.705 928.74 929.778 930…	81.8662	1006.39	0				69
#5		5	853;399;108;96			937.225 937.706 937.368 936.765 936.037 935.291 934.508 933.703 932.862 931.995 931.119 930.245 929.36 928.488 927.667 926.862 926.096 925.319 924.569 923.837 923.089 922.344 921.612 920.853 920.014 919.168 918.336 917.507 916.659 915.787 914.891 913.993 913.094 912.244 911.427 910.556 909.704 908.891 908.104 907.346 906.622 905.948 905.27 904.598 903.968 903.347 902.768 902.188 901.631 901.074 9…	76.354	933.333	0				70
#5		5	513;247;131;126			538.55 536.088 536.073 536.363 536.646 536.989 537.412 537.925 538.508 539.076 539.673 540.266 540.902 541.477 542.026 542.621 543.232 543.887 544.478 545.048 545.695 546.372 546.936 547.554 548.196 548.876 549.525 550.193 550.843 551.457 552.065 552.735 553.396 554.063 554.743 555.424 556.077 556.77 557.46 558.167 558.87 559.596 560.344 561.123 561.91 562.648 563.372 564.104 564.887 565.663 566.…	112.62	1437.52	0				71
#5		5	113;584;100;69			136.925 136.165 135.997 136.319 136.814 137.463 138.105 138.787 139.51 140.243 140.975 141.725 142.515 143.423 144.39 145.316 146.319 147.358 148.488 149.569 150.659 151.708 152.737 153.829 154.909 156.001 157.129 158.297 159.496 160.694 161.856 163.014 164.186 165.361 166.529 167.693 168.86 170.036 171.219 172.404 173.602 174.807 175.987 177.126 178.246 179.338 180.387 181.433 182.5 183.516 184.…	57.4472	697.705	0				72
#5		5	412;525;110;96			498.11 499.293 499.333 499.028 498.447 497.765 497.06 496.333 495.584 494.815 494.007 493.124 492.168 491.192 490.274 489.31 488.323 487.389 486.394 485.389 484.46 483.557 482.661 481.74 480.813 479.88 478.994 478.147 477.311 476.521 475.74 474.874 474.051 473.272 472.467 471.674 470.861 470.12 469.382 468.606 467.801 467.005 466.261 465.489 464.743 464.022 463.269 462.524 461.802 461.069 460.32 …	78.9492	918.766	0				73
#5		5	1027;743;112;109			1111.13 1113 1114.43 1114.88 1115.29 1115.56 1115.54 1115.38 1115.12 1114.75 1114.33 1113.85 1113.47 1113.05 1112.68 1112.3 1111.91 1111.57 1111.26 1110.92 1110.58 1110.29 1110.02 1109.82 1109.64 1109.4 1109.13 1108.87 1108.67 1108.44 1108.25 1108.09 1107.87 1107.41 1106.75 1105.97 1105.12 1104.15 1103.17 1102.14 1101.12 1100.09 1099.03 1098.04 1097.06 1096.04 1095.04 1094.06 1093.08 1092.1 1091.…	90.719	1192.52	0				74
#5		5	1139;784;112;106			1164.82 1164.13 1162.8 1162.49 1162.55 1162.81 1163.24 1163.85 1164.54 1165.21 1165.89 1166.68 1167.45 1168.24 1169 1169.75 1170.52 1171.29 1172.19 1173.05 1173.82 1174.57 1175.35 1176.09 1176.83 1177.6 1178.34 1179.1 1179.85 1180.62 1181.42 1182.28 1183.16 1184.13 1185.13 1186.05 1186.91 1187.81 1188.68 1189.51 1190.33 1191.17 1191.97 1192.86 1193.68 1194.44 1195.18 1195.92 1196.65 1197.38 1198.…	84.4699	1105.37	0				75
#5		5	1275;689;107;101			1298.63 1297.69 1297.93 1298.27 1298.66 1299.17 1299.73 1300.29 1300.84 1301.4 1301.95 1302.51 1303.07 1303.63 1304.15 1304.68 1305.18 1305.71 1306.27 1306.84 1307.46 1308.08 1308.64 1309.18 1309.75 1310.44 1311.16 1311.88 1312.54 1313.21 1313.87 1314.57 1315.27 1315.99 1316.74 1317.53 1318.34 1319.18 1319.98 1320.79 1321.67 1322.57 1323.42 1324.29 1325.22 1326.14 1326.96 1327.75 1328.57 1329.44 …	78.6655	956.923	0				76
#5		5	1435;418;85;61			1513.03 1512.37 1511.39 1510.4 1509.39 1508.37 1507.33 1506.29 1505.25 1504.22 1503.2 1502.18 1501.17 1500.17 1499.16 1498.15 1497.15 1496.14 1495.14 1494.14 1493.15 1492.15 1491.15 1490.15 1489.15 1488.16 1487.17 1486.2 1485.24 1484.28 1483.34 1482.39 1481.45 1480.51 1479.57 1478.63 1477.68 1476.72 1475.76 1474.8 1473.82 1472.82 1471.81 1470.78 1469.73 1468.67 1467.59 1466.49 1465.37 1464.26 146…	55.2724	723.481	0				77
#5		5	945;14;98;96			968.015 968.069 968.768 969.543 970.305 970.997 971.559 971.976 972.255 972.445 972.59 972.728 972.895 973.111 973.394 973.738 974.158 974.677 975.341 976.067 976.785 977.483 978.148 978.797 979.46 980.188 980.987 981.784 982.637 983.49 984.294 985.088 985.898 986.687 987.467 988.241 989.045 989.889 990.72 991.548 992.391 993.218 994.045 994.894 995.676 996.479 997.362 998.308 999.244 1000.14 100…	66.8339	953.748	0				78
#5		5	1139;1;124;77			1163.29 1162.06 1162.12 1162.34 1162.76 1163.35 1164.04 1164.7 1165.43 1166.21 1167.04 1167.93 1168.86 1169.86 1170.89 1171.87 1172.8 1173.76 1174.71 1175.74 1176.75 1177.71 1178.69 1179.63 1180.54 1181.47 1182.43 1183.42 1184.42 1185.4 1186.37 1187.33 1188.33 1189.32 1190.28 1191.22 1192.15 1193.09 1194.01 1194.91 1195.81 1196.73 1197.62 1198.51 1199.43 1200.34 1201.21 1202.08 1203 1203.94 1204.…	82.5291	1091.41	0				79
#5		5	748;186;144;78			770.89 770.865 771.488 772.226 772.949 773.687 774.437 775.201 776.011 776.859 777.754 778.684 779.627 780.578 781.554 782.565 783.59 784.558 785.499 786.46 787.42 788.39 789.377 790.351 791.327 792.28 793.175 794.05 794.911 795.771 796.626 797.461 798.289 799.085 799.895 800.737 801.563 802.351 803.203 804.076 804.994 805.957 806.921 807.853 808.904 809.991 811.021 812.133 813.274 814.428 815.57…	105.536	1368.88	0				80
#5		5	753;645;84;91			812.55 813.509 814.208 813.776 813.221 812.631 812.026 811.382 810.733 810.021 809.221 808.39 807.586 806.827 806.065 805.424 804.789 804.144 803.503 802.855 802.215 801.661 801.126 800.549 799.942 799.345 798.724 798.062 797.407 796.744 796.065 795.422 794.783 794.115 793.47 792.84 792.217 791.678 791.204 790.85 790.709 790.596 790.493 790.465 790.484 790.481 790.444 790.392 790.3 790.145 789.81…	55.4955	675.526	0				81
#5		5	787;717;107;117			812.175 809.883 809.689 809.746 809.886 810.169 810.484 810.846 811.335 811.836 812.33 812.793 813.188 813.592 814.076 814.527 814.95 815.507 816.183 816.866 817.564 818.267 818.904 819.55 820.24 820.924 821.632 822.371 823.113 823.804 824.508 825.26 826.019 826.8 827.546 828.271 828.953 829.558 830.187 830.852 831.484 832.123 832.767 833.388 833.981 834.565 835.147 835.746 836.314 836.829 837.35…	90.5506	1192.1	0				82
#5		5	623;986;125;94			723.437 725.403 725.316 724.953 724.452 723.891 723.329 722.762 722.177 721.548 720.865 720.143 719.398 718.645 717.883 717.09 716.322 715.54 714.776 714.031 713.294 712.562 711.83 711.128 710.405 709.664 708.939 708.215 707.483 706.767 706.05 705.294 704.542 703.796 703.024 702.255 701.472 700.662 699.84 699.02 698.246 697.499 696.733 695.93 695.119 694.351 693.634 692.903 692.169 691.45 690.711…	97.6772	1211.39	0				83
#5		5	220;883;89;93			284.37 285.874 286.076 285.711 285.19 284.602 283.938 283.284 282.642 282.008 281.376 280.757 280.147 279.583 279.011 278.391 277.755 277.142 276.581 276.031 275.472 274.88 274.243 273.619 272.963 272.275 271.53 270.748 269.999 269.261 268.516 267.77 267.019 266.274 265.569 264.892 264.215 263.56 262.962 262.438 261.979 261.525 261.031 260.506 259.971 259.438 258.882 258.282 257.621 256.931 256.2…	59.5657	692.605	0				84
#5		5	1114;436;76;95			1162.34 1162.84 1164.26 1165.44 1166.31 1166.76 1167.09 1167.29 1167.31 1167.2 1166.94 1166.67 1166.4 1166.09 1165.81 1165.65 1165.53 1165.42 1165.31 1165.15 1164.97 1164.97 1165.12 1165.24 1165.35 1165.28 1165.2 1164.99 1164.48 1163.93 1163.4 1162.72 1162.04 1161.35 1160.62 1159.89 1159.17 1158.44 1157.74 1157.05 1156.26 1155.42 1154.58 1153.68 1152.74 1151.74 1150.7 1149.61 1148.29 1146.94 1145…	55.3295	733.099	0				85
#5		5	1015;214;107;100			1039.19 1037.94 1038.5 1039.09 1039.7 1040.35 1041.05 1041.78 1042.52 1043.3 1044.14 1044.94 1045.76 1046.64 1047.52 1048.4 1049.3 1050.23 1051.12 1052.02 1052.92 1053.85 1054.8 1055.71 1056.64 1057.58 1058.5 1059.47 1060.41 1061.36 1062.34 1063.29 1064.25 1065.19 1066.04 1066.84 1067.61 1068.34 1068.97 1069.55 1070.12 1070.62 1071.09 1071.55 1071.98 1072.41 1072.82 1073.26 1073.75 1074.21 1074.6…	77.8792	952.017	0				86
#5		5	981;92;68;117			1010.26 1008.28 1007.52 1006.57 1005.65 1005.06 1004.62 1004.22 1003.95 1004.04 1004.1 1004.01 1003.91 1003.86 1003.82 1003.74 1003.69 1003.67 1003.66 1003.72 1003.87 1004.08 1004.34 1004.52 1004.61 1004.74 1004.98 1005.25 1005.42 1005.59 1005.83 1006.08 1006.3 1006.49 1006.7 1006.85 1006.96 1007.16 1007.44 1007.6 1007.83 1008.2 1008.58 1008.88 1009.18 1009.46 1009.69 1009.87 1010.06 1010.37 1010…	72.7661	907.049	0				87
#5		5	985;80;155;90			1116.24 1116.56 1115.96 1115.28 1114.57 1113.86 1113.1 1112.31 1111.48 1110.63 1109.78 1108.92 1108 1107.07 1106.16 1105.26 1104.35 1103.41 1102.51 1101.6 1100.67 1099.75 1098.78 1097.79 1096.78 1095.73 1094.67 1093.62 1092.56 1091.49 1090.43 1089.36 1088.3 1087.26 1086.26 1085.28 1084.31 1083.36 1082.44 1081.51 1080.58 1079.65 1078.74 1077.84 1076.97 1076.1 1075.26 1074.39 1073.48 1072.6 1071.74…	114.337	1560.71	0				88
#5		5	846;605;109;105			930.011 931.484 931.99 931.731 931.266 930.772 930.272 929.739 929.137 928.444 927.75 927.041 926.315 925.556 924.782 924.002 923.268 922.558 921.839 921.143 920.381 919.607 918.781 918.029 917.336 916.644 915.946 915.25 914.55 913.864 913.19 912.518 911.849 911.158 910.449 909.718 909.003 908.261 907.505 906.754 906 905.24 904.494 903.735 902.966 902.233 901.473 900.775 900.126 899.438 898.752 8…	80.9526	994.498	0				89
#5		5	286;613;90;64			309.494 310.331 312.29 313.592 314.662 315.685 316.717 317.79 318.872 319.872 320.757 321.617 322.451 323.22 323.918 324.617 325.288 325.951 326.616 327.309 328.026 328.767 329.532 330.318 331.122 331.938 332.767 333.612 334.478 335.362 336.256 337.146 338.029 338.897 339.752 340.61 341.491 342.402 343.34 344.31 345.327 346.401 347.529 348.713 349.972 351.258 352.633 352.742 ;650.482 651.616 653.…	45.8388	582.629	0				90
#5		5	1053;972;69;82			1076.91 1077.69 1079.23 1080.7 1081.98 1083.13 1084.33 1085.54 1086.68 1087.72 1088.73 1089.75 1090.74 1091.73 1092.69 1093.6 1094.39 1095.2 1096.02 1096.77 1097.32 1097.69 1097.98 1098.21 1098.33 1098.43 1098.58 1098.69 1098.78 1099.07 1099.29 1099.33 1099.29 1099.26 1099.22 1098.8 1098.38 1097.75 1096.86 1095.82 1094.49 1092.71 ;1027.4 1028.15 1029.63 1030.76 1031.13 1030.91 1030.61 1030.18 102…	39.9587	490.073	0				91
#5		5	389;795;116;81			481.951 480.97 479.566 478.236 477.045 475.964 474.994 474.094 473.27 472.518 471.812 471.127 470.426 469.695 468.925 468.108 467.246 466.345 465.411 464.452 463.48 462.499 461.509 460.52 459.535 458.553 457.574 456.594 455.608 454.626 453.644 452.66 451.677 450.691 449.698 448.703 447.715 446.744 445.791 444.857 443.958 443.11 442.314 441.57 440.882 440.243 439.632 439.047 438.498 437.96 437.401…	77.3964	1013.39	0				92
#5		5	51;626;83;79			80.6849 81.9502 84.2849 85.5505 86.5768 87.2738 87.6795 88.0126 88.3887 88.6072 88.7973 88.9646 89.0819 89.1355 89.228 89.3762 89.5854 89.8058 89.9704 90.1154 90.2409 90.3938 90.5881 90.8528 91.2127 91.657 92.161 92.7189 93.3276 93.9811 94.6743 95.4241 96.2049 96.9969 97.8132 98.6685 99.5677 100.51 101.499 102.508 103.504 104.502 105.496 106.452 107.364 108.239 109.083 109.862 110.488 110.92 ;681…	48.1774	601.215	0				93
#5		5	1253;58;112;78			1341.59 1340.55 1339.39 1338.26 1337.15 1336.07 1335 1333.94 1332.88 1331.83 1330.79 1329.75 1328.7 1327.64 1326.56 1325.51 1324.5 1323.49 1322.49 1321.54 1320.59 1319.65 1318.72 1317.8 1316.91 1316.07 1315.26 1314.49 1313.75 1313.05 1312.4 1311.82 1311.31 1310.86 1310.44 1310.01 1309.58 1309.11 1308.58 1308.03 1307.46 1306.86 1306.22 1305.53 1304.83 1304.14 1303.48 1302.8 1302.12 1301.43 1300.71…	72.7265	904.401	0				107
#5		5	392;998;70;82			421.217 423.215 424.487 425.346 426.264 427.138 427.903 428.393 428.766 429.073 429.315 429.5 429.624 429.628 429.753 429.875 429.936 429.929 429.992 430.113 430.324 430.545 430.709 430.886 431.155 431.399 431.607 431.879 432.144 432.311 432.445 432.653 432.969 433.2 433.31 433.372 433.533 433.732 433.991 434.309 434.511 434.637 434.809 435.092 435.478 435.926 436.343 436.774 437.248 437.757 438.…	55.4767	672.709	0				108
#5		5	73;832;82;104			128.123 129.115 130.003 130.698 131.213 131.543 131.713 131.802 131.939 132.105 132.203 132.277 132.324 132.338 132.296 132.251 132.2 132.162 132.18 132.233 132.237 132.201 132.172 132.104 131.961 131.778 131.619 131.501 131.431 131.369 131.284 131.235 131.115 130.869 130.423 129.995 129.593 129.206 128.642 127.923 127.042 126.209 125.382 124.504 123.585 122.667 121.746 120.815 119.818 118.768 11…	68.3775	958.762	0				109
#5		5	611;729;90;100			675.813 677.839 677.809 677.636 677.388 677.11 676.602 675.998 675.421 674.794 674.132 673.446 672.765 672.063 671.338 670.603 669.873 669.151 668.43 667.71 667.01 666.271 665.538 664.781 664.079 663.458 662.835 662.212 661.584 660.953 660.329 659.734 659.139 658.612 658.167 657.639 657.053 656.552 656.093 655.63 655.262 654.91 654.493 654.179 653.765 653.343 652.92 652.35 651.768 651.225 650.688…	65.7992	831.797	0				110
#5		5	1078;269;98;82			1100.98 1101.14 1101.54 1101.71 1101.92 1102.37 1102.96 1103.65 1104.33 1105.02 1105.77 1106.56 1107.4 1108.25 1109.08 1110.01 1110.97 1111.89 1112.77 1113.66 1114.56 1115.48 1116.36 1117.29 1118.22 1119.18 1120.13 1121.04 1121.9 1122.85 1123.83 1124.71 1125.58 1126.4 1127.16 1127.93 1128.72 1129.52 1130.28 1131.03 1131.8 1132.62 1133.47 1134.29 1135.12 1135.93 1136.77 1137.65 1138.55 1139.39 114…	59.599	690.846	0				111
#5		5	779;90;102;82			858.268 858.285 858.357 857.81 857.099 856.492 855.784 854.994 854.134 853.228 852.278 851.333 850.427 849.539 848.61 847.64 846.686 845.746 844.817 843.907 842.987 842.053 841.091 840.141 839.209 838.278 837.338 836.394 835.473 834.592 833.754 832.959 832.221 831.54 830.892 830.273 829.658 829.015 828.363 827.666 826.917 826.138 825.321 824.499 823.656 822.793 821.971 821.166 820.347 819.56 818.…	63.8369	798.826	0				112
#5		5	394;152;73;133			439.673 441.238 442.327 443.098 443.465 443.703 443.767 443.863 443.982 444.019 444.025 443.971 443.981 444.032 444.116 444.199 444.194 444.083 443.963 443.787 443.64 443.558 443.474 443.241 442.966 442.814 442.668 442.514 442.371 442.225 442.067 441.807 441.569 441.351 441.093 440.803 440.582 440.387 440.098 439.714 439.422 439.18 438.849 438.554 438.355 438.142 437.77 437.381 437.154 437.005 43…	89.3505	1019.84	0				113
#5		5	401;245;66;100			432.505 430.472 429.166 428.065 427.087 426.554 426.23 425.939 425.776 425.537 425.248 424.959 424.715 424.645 424.585 424.533 424.385 424.144 424.174 424.294 424.319 424.243 424.137 424.193 424.153 424.043 423.972 423.908 423.866 423.896 423.963 424.083 424.207 424.34 424.472 424.606 424.792 425.096 425.485 425.83 426.282 426.722 427.159 427.644 428.158 428.613 429.046 429.519 430.012 430.487 43…	55.4125	738.455	0				114
#6		6	599;473;105;64			680.746 681.262 680.871 680.217 679.5 678.764 678.009 677.215 676.351 675.409 674.362 673.242 672.081 670.945 669.822 668.72 667.659 666.641 665.661 664.687 663.697 662.699 661.668 660.599 659.518 658.431 657.347 656.262 655.183 654.102 653.004 651.891 650.776 649.674 648.589 647.523 646.483 645.472 644.487 643.523 642.579 641.65 640.735 639.833 638.932 638.023 637.09 636.126 635.14 634.134 633.0…	61.0419	725.265	0				115
#13		13	856;639;119;92			880.477 881.975 883.527 884.785 886.001 887.08 888.049 889.009 889.959 890.863 891.705 892.547 893.439 894.298 895.186 896.06 896.946 897.855 898.773 899.705 900.625 901.504 902.372 903.25 904.207 905.099 905.968 906.95 907.904 908.859 909.79 910.698 911.658 912.59 913.505 914.383 915.288 916.167 917.005 917.866 918.766 919.669 920.567 921.463 922.417 923.342 924.265 925.208 926.069 926.995 927.9…	81.7327	1038.05	0				116
#13		13	800;717;94;94			869.463 866.956 865.441 864.318 863.448 862.485 861.513 860.609 859.857 859.018 858.246 857.523 856.815 856.094 855.407 854.689 853.986 853.308 852.581 851.861 851.193 850.543 849.869 849.146 848.405 847.701 847.003 846.286 845.583 844.867 844.106 843.326 842.49 841.652 840.862 840.074 839.307 838.557 837.81 837.075 836.41 835.747 835.025 834.347 833.69 833.031 832.368 831.692 831.023 830.35 829.…	62.5057	748.04	0				117
#13		13	830;775;96;96			858.701 861.847 863.237 864.393 865.179 865.952 866.714 867.327 867.871 868.266 868.594 868.778 868.881 869.02 869.216 869.408 869.598 869.741 869.941 870.359 870.81 871.291 871.802 872.333 872.915 873.491 874.116 874.773 875.441 876.095 876.768 877.405 878.03 878.645 879.276 879.969 880.776 881.575 882.426 883.248 884.023 884.78 885.578 886.37 887.174 888.002 888.778 889.517 890.282 891.043 891.…	66.6981	858.867	0				118
#13		13	1273;903;66;118			1308.01 1306.25 1304.95 1303.84 1302.99 1302.58 1302.18 1301.76 1301.5 1301.45 1301.44 1301.41 1301.31 1301.16 1301.11 1300.96 1300.77 1300.67 1300.59 1300.46 1300.32 1300.29 1300.3 1300.22 1300.06 1299.91 1299.78 1299.66 1299.5 1299.32 1299.17 1298.92 1298.64 1298.51 1298.47 1298.43 1298.28 1298.14 1298.12 1298.09 1297.87 1297.55 1297.42 1297.44 1297.44 1297.45 1297.49 1297.44 1297.34 1297.35 12…	72.7938	915.006	0				119
#13		13	1354;674;71;132			1397.67 1398.83 1400.08 1401.23 1401.71 1402.05 1402.26 1402.27 1402.27 1402.19 1402.02 1401.82 1401.63 1401.41 1401.2 1400.9 1400.58 1400.32 1400.09 1399.92 1399.81 1399.74 1399.64 1399.48 1399.33 1399.23 1399.02 1398.78 1398.6 1398.52 1398.44 1398.29 1398.14 1398.11 1398.12 1398.11 1398.13 1398.15 1398.11 1397.98 1397.89 1397.92 1397.88 1397.73 1397.61 1397.39 1397.15 1396.91 1396.62 1396.33 13…	87.4131	1141.29	0				120
#13		13	974;519;126;105			998.155 1000.33 1001.94 1003.13 1004.16 1005.12 1006.12 1007.09 1008.03 1008.97 1009.9 1010.79 1011.62 1012.42 1013.27 1014.15 1014.99 1015.82 1016.69 1017.57 1018.47 1019.33 1020.11 1020.93 1021.8 1022.66 1023.49 1024.3 1025.11 1025.94 1026.75 1027.56 1028.34 1029.1 1029.89 1030.71 1031.54 1032.38 1033.21 1034.01 1034.82 1035.68 1036.57 1037.42 1038.31 1039.25 1040.25 1041.21 1042.12 1043.04 104…	95.0229	1210.53	0				121
#13		13	645;316;99;117			671.261 673.611 674.992 676.041 676.947 677.753 678.523 679.266 679.943 680.586 681.164 681.678 682.189 682.703 683.245 683.83 684.324 684.723 685.179 685.645 686.121 686.592 687.079 687.518 687.951 688.418 688.927 689.353 689.86 690.308 690.737 691.215 691.595 691.985 692.406 692.808 693.165 693.49 693.937 694.421 694.853 695.191 695.552 695.995 696.521 697.103 697.679 698.296 698.888 699.45 700…	86.3411	1035.97	0				122
#13		13	794;291;112;100			879.967 877.232 875.641 874.453 873.369 872.427 871.563 870.776 870.043 869.289 868.498 867.674 866.894 866.118 865.35 864.594 863.837 863.236 862.687 862.056 861.449 860.849 860.271 859.664 859.028 858.46 857.972 857.507 856.913 856.244 855.522 854.823 854.125 853.339 852.528 851.718 850.908 850.125 849.322 848.49 847.674 846.881 846.108 845.336 844.576 843.833 843.07 842.258 841.409 840.574 839…	79.357	954.207	0				123
#13		13	522;178;115;138			547.53 550.742 551.673 552.612 553.301 553.946 554.552 555.184 555.829 556.48 557.129 557.733 558.336 558.987 559.497 559.955 560.499 561.099 561.707 562.359 563.044 563.673 564.174 564.634 565.061 565.5 566.031 566.546 567.038 567.486 567.928 568.42 569.052 569.697 570.253 570.795 571.326 571.899 572.59 573.218 573.795 574.346 574.863 575.251 575.664 576.154 576.591 577.03 577.496 577.96 578.413…	111.296	1344.38	0				124
#13		13	518;344;82;63			540.601 541.095 542.064 543.039 544.016 545.004 546.005 547.025 548.07 549.141 550.24 551.364 552.508 553.657 554.818 555.974 557.123 558.25 559.338 560.388 561.398 562.371 563.308 564.231 565.142 566.047 566.97 567.93 568.861 569.79 570.724 571.666 572.571 573.445 574.306 575.178 576.047 576.787 ;376.583 378.177 379.532 380.521 381.406 382.056 382.549 382.978 383.318 383.695 384.016 384.259 384.…	36.5921	459.055	0				125
#13		13	401;873;104;102			425.557 426.893 429.221 430.363 431.332 432.206 433.079 433.941 434.695 435.434 436.207 436.984 437.713 438.45 439.241 440.057 440.853 441.616 442.363 443.085 443.795 444.512 445.246 445.986 446.714 447.413 448.07 448.761 449.462 450.139 450.816 451.486 452.232 453.081 453.928 454.736 455.552 456.408 457.303 458.231 459.089 459.894 460.729 461.541 462.345 463.113 463.811 464.529 465.22 465.899 46…	75.7254	865.622	0				126
#13		13	251;714;65;99			278.997 281.396 282.386 283.293 284.206 285.249 286.039 286.731 287.371 287.88 288.3 288.693 289.092 289.382 289.69 289.931 290.019 290.237 290.415 290.619 290.9 291.124 291.206 291.259 291.285 291.255 291.254 291.321 291.396 291.497 291.707 291.957 292.12 292.246 292.387 292.5 292.668 292.876 292.963 293.012 293.2 293.316 293.272 293.1 292.725 292.199 291.417 290.555 289.782 288.929 288.071 287.…	55.5637	710.839	0				127
#13		13	1226;537;91;107			1254.22 1255.65 1256.93 1258.1 1259.08 1259.93 1260.68 1261.28 1261.71 1262.12 1262.49 1262.82 1263.08 1263.3 1263.48 1263.67 1263.87 1264.14 1264.41 1264.69 1265.07 1265.44 1265.78 1266.15 1266.53 1266.94 1267.4 1267.82 1268.36 1268.96 1269.48 1269.95 1270.43 1270.93 1271.44 1271.96 1272.46 1272.94 1273.52 1274.05 1274.69 1275.37 1276.09 1276.79 1277.51 1278.32 1279.22 1280.04 1280.82 1281.71 12…	73.2319	904.972	0				128
#13		13	1407;936;82;105			1434.48 1436.47 1437.55 1438.5 1439.42 1440.27 1440.99 1441.56 1442.03 1442.39 1442.63 1442.85 1443.19 1443.57 1443.9 1444.22 1444.36 1444.52 1444.71 1444.88 1445.06 1445.29 1445.49 1445.64 1445.81 1446.13 1446.55 1446.93 1447.32 1447.86 1448.54 1449.19 1449.75 1450.41 1451.11 1451.9 1452.65 1453.21 1453.6 1454.09 1454.45 1454.76 1455.09 1455.4 1455.65 1456.05 1456.48 1456.9 1457.36 1457.9 1458.5…	67.4273	840.479	0				129
#13		13	1083;492;69;123			1122.87 1123.5 1124.87 1126.09 1126.66 1126.85 1126.75 1126.59 1126.45 1126.29 1126.1 1125.88 1125.63 1125.37 1125.15 1124.87 1124.61 1124.33 1123.96 1123.68 1123.53 1123.41 1123.26 1123.1 1122.93 1122.78 1122.65 1122.57 1122.55 1122.49 1122.37 1122.26 1122.13 1121.96 1121.74 1121.55 1121.39 1121.23 1121.02 1120.8 1120.62 1120.48 1120.37 1120.36 1120.39 1120.44 1120.51 1120.65 1120.88 1121.19 112…	80.3774	1078.7	0				130
#13		13	1099;648;92;101			1165.91 1168.01 1168.15 1167.89 1167.42 1166.9 1166.36 1165.9 1165.44 1164.97 1164.51 1164.15 1163.77 1163.38 1162.96 1162.52 1162.09 1161.72 1161.51 1161.48 1161.42 1161.36 1161.24 1160.97 1160.61 1160.3 1159.98 1159.43 1158.8 1158.1 1157.27 1156.39 1155.49 1154.54 1153.61 1152.79 1152.07 1151.35 1150.6 1149.86 1149.09 1148.3 1147.51 1146.73 1145.95 1145.14 1144.33 1143.53 1142.71 1141.89 1141.0…	67.621	870.212	0				131
#13		13	605;1;72;96			632.422 634.855 635.721 636.51 637.31 638.039 638.573 638.808 638.975 639.234 639.524 639.732 639.798 639.814 640.038 640.322 640.513 640.683 641.059 641.412 641.609 641.712 642.017 642.319 642.428 642.424 642.485 642.623 642.79 642.989 643.124 643.262 643.399 643.499 643.586 643.775 644.093 644.384 644.645 644.988 645.241 645.412 645.698 646.044 646.332 646.673 647.083 647.415 647.699 647.989 64…	64.5258	778.041	0				132
#13		13	800;162;82;80			823.752 823.343 823.961 824.611 825.242 825.913 826.656 827.503 828.433 829.436 830.48 831.537 832.625 833.664 834.601 835.459 836.252 836.934 837.492 837.964 838.354 838.663 838.936 839.198 839.444 839.674 839.91 840.223 840.565 840.914 841.317 841.751 842.134 842.447 842.713 843.014 843.425 843.915 844.394 844.893 845.481 846.137 846.868 847.689 848.655 849.965 851.534 855.342 ;188.515 191.323 …	46.6511	584.165	0				133
#13		13	835;198;76;117			861.816 859.312 858.721 858.523 858.53 858.539 858.549 858.422 858.257 858.058 857.862 857.805 857.875 859.375 860.262 860.508 860.625 860.724 860.863 861.141 861.568 862.035 862.449 862.741 863.049 863.327 863.644 864.048 864.332 864.505 864.598 864.72 864.933 865.193 865.5 865.85 866.188 866.401 866.501 866.663 866.933 867.302 867.69 867.986 868.232 868.508 868.776 869.061 869.44 869.852 870.21…	75.5356	944.752	0				134
#13		13	807;198;75;85			831.672 834.347 835.675 836.773 837.791 838.728 839.549 840.443 841.335 842.207 843.05 843.88 844.737 845.595 846.445 847.301 848.192 849.136 849.95 850.533 851.239 852.022 852.62 853.042 853.459 854.018 854.584 855.1 855.581 856.059 856.444 856.74 857.036 857.316 857.561 857.839 858.302 858.656 858.812 858.83 858.964 859.058 858.879 858.646 858.475 857.932 855.754 ;257.659 260.3 260.387 260.184 …	45.1721	542.765	0				135
#13		13	338;656;89;67			402.128 402.339 404.24 404.399 404.241 404.019 403.701 403.363 403.061 402.754 402.333 401.772 400.88 399.874 398.795 397.626 396.34 395.069 393.555 392.049 390.547 389.065 387.644 386.289 384.996 383.759 382.563 381.402 380.277 379.171 378.104 377.065 376.033 375.009 373.998 372.997 371.992 370.985 369.983 368.991 368.02 367.064 366.131 365.229 364.37 363.519 362.685 361.878 361.386 361.389 ;698…	49.7642	618.268	0				136

[truncated: 68 more sheets: Figure 2e, Figure 2f, Figure 2g, Figure 2h, Figure 2i, Figure 2j WT, Figure 2j ∆mptA, Figure 2j mptA comp (WT), Figure 2j mptA comp (D129A), Figure 2k, Figure 2l, Figure 3a, Figure 3b WT, Figure 3b ∆mptC, Figure 3b mptC OE, Figure 3b embC KD -ATC, Figure 3b embC KD +ATC, Figure 3c, Figure 3d, Figure 4B …]
